# Supplementary material for: Five centuries of consanguinity, isolation, health, and conflict in Las Gobas: A Northern Medieval Iberian necropolis
Source: Sci Adv. 2024 Aug 28;10(35):eadp8625. doi: 10.1126/sciadv.adp8625 (PMC11352919; doi:10.1126/sciadv.adp8625)
Supplement: Supplementary file 3 — Tables S1 to S12 [file sciadv.adp8625_tables_s1_to_s12.zip]

Archive with 1 entries (1 files):
- sciadv.adp8625_tables_s1_to_s12.xlsx
