# Supplementary material for: Five centuries of consanguinity, isolation, health, and conflict in Las Gobas: A Northern Medieval Iberian necropolis
Source: Sci Adv. 2024 Aug 28;10(35):eadp8625. doi: 10.1126/sciadv.adp8625 (PMC11352919; doi:10.1126/sciadv.adp8625)
Supplement: Supplementary file 3 — Tables S1 to S12 [file sciadv.adp8625_tables_s1_to_s12.zip › sciadv.adp8625_tables_s1_to_s12.xlsx]

## Sheet: Table S1
Phase	Archaeological ID	DNA code	Isotopes (Guede et al., 2017)	Orientation	Age	Element	isotopic origin (Guede et al., 2017)	genetic sex	Age C14	Calibrated 1 sigma	Calibrated 2 sigmas	Median radiocarbon date	Patologies
1	1	ldo037	LG-1A	219º	Adult	tooth		XY					Note 1
2	3	ldo038	LG-T3NO R		Perinatal	tooth		XX
1	26	ldo039	LG-26	227º	Adult young	tooth		XY	1400±30	638-659 CE (67,1%)	601-666 CE (100%)	641	Note 4
2	41	ldo040	LG-41		Adult young	tooth		XY
2	44	ldo041	LG-44		Juvenil, 16-18 years	tooth	non-local	XY
1	32	ldo042	LG-32	201º	Adult old	tooth		XY					Note 7
1	38	ldo043, ldo240	LG-38;LG-28		Adult young	tooth	non-local	XY
2	7A	ldo044	LG-7NO R	303º	Adult, old senil	petrous		XX	1002±31	1010-1045 CE (58,3%)	993-1050 CE (61,0%)	1036
2	7B	ldo045	LG-7ANVNO R			petrous		XX
2	29	ldo046; ldo241	LG-29	290º	Adult old	tooth;astragalus		XY
1	39	ldo047	LG-39		Adult young	tooth		-					Note 9
2	30	ldo048	LG-30	291º	Adult young	tooth	non-local	XY
2	43	ldo049	LG-43		Adult young, -27 years	tooth		XY	1060±30	976-1024 CE (63.5%)	894-1030 CE (95.4%)	993
1	37	ldo050	LG-37		Adult	tooth		XY	1204±30	818-879 CE (73,7%)	773-892 CE (91,8%)	829
1	46	ldo052	LG-46	332º	Adult old, +40 years	tooth		XY					Note 10
1	47	ldo054; ldo267	LG-47		Adult	tooth;tooth		XX					Note 11
2	11	ldo055	LG-11NO R	296º	Adult	tooth		XY
2	5	ldo056	LG-5	299º	Adult old	femur		XY
1	22	ldo057	LG-22NO R		Adult old	tooth		XY	1460±30	592-641 CE (100%)	566-648 CE (100%)	610	Note 3
1	33	ldo058	LG-33	244º	Adult old	tooth	non-local	XY
2	17	ldo059	LG-17		Adult young, -25 years	tooth	non-local	XX
1	34	ldo060	LG-34	229º	Adult young-old, +35 years	tooth		XY					Note 6
2	2	ldo061		282º	Adult young, -25	tooth		XY	1065±42	973-1024 CE (69,9%)	884-1038 CE (99,9%)	979
1	28	ldo062	LG-1B	219º	Adult	tooth		XY	1460±30	592-641 CE (100%)	566-648 CE (100%)	610	Note 5
1	27	ldo063	LG-27		SubAdult	tooth		-
2	101	ldo065; ldo245	LG-1		Adult old, +40	femur		-					Note 12
1	35	ldo066	LG-35		Adult	tooth		XY
2	4	ldo160	LG-4NO R	295º	child, 3-5 years	petrous		XY
1	8	ldo236	LG-8NO R	210º		clavicle		-
2	13	ldo237	LG-13NO R		Infantil	femur		-
1	24	ldo239	LG-24NO R		Child 3-5 years	tooth		-
2	102	ldo242, ldo246	LG-2		Adult young, -27	tooth;tooth	non-local	XY
2	103	ldo243, ldo247	LG-3		Adult, +30	astralagus;rib	non-local	-
1	22A	ldo244		210º	Adult young, 25-30 years	rib		-					Note 2
2	9	ldo249	LG-9	286º	Infantil I, 4-6 years	tooth	non-local	XX
2	10	ldo251	LG-10NO R	292º	Adult	rib		-
2	12	ldo252	LG-15NO R	283º	Infantil I, 1-2 years	petrous		XX
2	14	ldo254	LG-14NO R		Infantil I, 2 years	temporal		XX
1	23	ldo257	LG-23NO R		Adult	tooth		XX
1	31	ldo261	LG-31NO R	254º	Adult	tibia		XX
2	40	ldo263	LG-40		Adult young	tooth		XY
1	42	ldo264	LG-42		Adult young	tooth	non-local	XX	1149±31	916-975 CE (61,9%)	825-990 CE (92,1%)	907
1	36		LG-36	212º	Adult old			-					Note 8
1	45		LG-45		child			-
1	104							-	1180±34	819-892 CE (76,2%)	773-902 CE (82,8%)	850
		burials	FV	Reduction	Oldest individual median	Most recent individual median	Phase mean
	Phase I	22	2	1	610	907	758.5
	Phase II	19	2	1	979	1036	1007.5
Note 1	Consolidated fracture callus in the proximal third of the fifth rib on the left side.
Note 2	Several ribs show consolidated fracture calluses.
Note 3	There is an extensive injury located in the middle and upper area of the forehead. It is an incised-contused wound with a deep central axis, measuring 5 cm in length and 2 cm in width, which outlines the imprint of the injury caused by the edge of a sharp-edged weapon. Despite the significant injury, this individual survived. The surrounding area has an oval, lip-like appearance with signs of reg…
Note 4	First and fifth metacarpal of the right hand, consolidated fractures.
Note 5	On the left side of the forehead, there is an oval-shaped, incised-contused scalp injury. It was caused by a cutting weapon that impacted the back of the forehead. The wound was the result of a cut with a sharp-edged weapon that incised tangentially and severed the surface of the skull from back to front and from top to bottom. The edge of the weapon, similar to a sword or a falcata, collided wit…
Note 6	Left fifth metatarsal, presents a slight angulation due to a healed fracture, characterized by the widening of the diaphysis.
Note 7	The right rib shows a bulge derived from a well-consolidated fracture callus.
Note 8	Several fractures at the distal end of the right ribs. As a result of the injury, the intercostal ligaments calcified.
Note 9	The metacarpal fracture is oblique in nature, which diagonally severed the shaft with an overlap of both halves. A bulging callus formed during the remodeling process, resulting in shortening and deformity of the finger.
Note 10	Alteration in the distal epiphysis of the third right metatarsal. This shows a misalignment of the distal epiphysis with thickening of the same. These are signs resulting from a fracture with a slight detachment of the epiphysis, but it resolved properly.
Note 11	In the proximal third of the shaft of the left ulna, there is an enlargement corresponding to a well-consolidated fracture callus. This is an oblique fracture of the distal third of the ulna shaft, manifested by thickening but without deformation or misalignment. These types of fractures occur due to a blow inflicted on the lateral backside of the forearm when it is raised in a defensive or prote…
Note 12	It shows adhesions on the visceral surfaces of the ribs on the left side, consisting of bone apposition on the cortex due to regenerative remodeling of a previous injury. The arrangement of the alterations in a line that runs along the ribs on the left side suggests a traumatic injury on that side, such as a blunt force blow delivered from the right side of the victim. The left mandibular body is…
	DNA codes in green letters represent samples that did not provide enough data

## Sheet: Table S2
																Mitochondrial contamination						X-chromosome contamination
Site	estimated age	Individual	Necropolis phase	sample	related to	used in ADMIXTURE and f3-statistic analyses	mean_RL	coverage	coverage_mt	y_seqs	y_seqs	genetic sex	tDamage	aDamage	Mitochondrial haplogroup	contamix MAP authentic	contamix 2.5%	contamix 97.5%	green contamination	CI		xContam_meth1_prop	xContam_meth1_propSE	xContam_meth1_pVal	xContam_meth2_prop	xContam_meth2_propSE	xContam_meth2_pVal
Las Gobas	adult	1	1	ldo037	to 28, 22	yes	102.55	2.55	126.13	2479422	525286	XY	0.14	0.13	H5g	0.997892	0.929909	0.999668	4.82655	3.19509	6.458	0.00283734	0.000447227	4.011e-05	0.00286905	0.000754859	0.1059
Las Gobas	NA	3	2	ldo038	to 29, 4, 30, 102, 9	no	111.29	2.6	353.3	4443758	52213	XX	0.16	0.16	H1c4a1	0.999036	0.974784	0.999835	2.98448	2.31918	3.64978	NA	NA	NA	NA	0.00221697	2.881e-07
Las Gobas	young adult	26	1	ldo039	to 35	yes	104.87	5.38	706.32	5292714	1458698	XY	0.06	0.06	U5a1a1	0.999483	0.986293	0.999919	6.21092	5.2451	7.17674	0.0116946	0.000343257	< 2,2e-16	0.0108243	NA	NA
Las Gobas	young adult	41	2	ldo040		yes	102.22	0.71	37.45	697286	161843	XY	0.11	0.11	J1c2e2	0.998097	0.947693	0.999635	1.67464	0.444481	2.9048	0.00287494	0.00182921	0.1195	0.00216067	NA	NA
Las Gobas	young adult	44	2	ldo041	to 43	no	92.04	0.02	28.77	20503	5685	XY	0.2	0.2	H3b5	0.988793	0.624091	0.998085	5.12821	1.13139	9.12502	NA	NA	NA	NA	0.00350261	2.2e-16
Las Gobas	old adult	32	1	ldo042		yes	109.13	0.48	87.64	464004	112042	XY	0.15	0.16	HV+16311	0.996317	0.887399	0.999448	4.31894	2.0224	6.61548	0.100666	0.000139049	< 2,2e-16	0.108498	3.61587e-05	< 2,2e-16
Las Gobas	young adult	38	1	ldo043		yes	90.89	0.74	102.07	827154	221011	XY	0.18	0.18	H58a	0.996599	0.900016	0.999463	3.18949	1.69768	4.68131	0.0244009	0.00356005	9.545e-14	0.0261714	0.00571507	7.494e-08
Las Gobas	old adult	7A	2	ldo044	to 14, 17, 102	no	73.8	1.57	70.35	4654812	116805	XX	0.34	0.35	H53	0.995738	0.866073	0.999273	3.33919	1.86299	4.81539	NA	NA	NA	NA	0.0139896	0.5558
Las Gobas	NA	7B	2	ldo045		yes	69.45	0.28	34.61	889442	23866	XX	0.24	0.24	T1a2	0.998949	0.973666	0.999823	3.56295	1.79226	5.33363	NA	NA	NA	NA	NA	NA
Las Gobas	old adult	29	2	ldo046 + ldo241	to 3,30,9,4,102	yes	101.14	1.75	143.31	1769936	440427	XY	0.15	0.15	T2c1+146	0.999183	0.981603	0.99985	1.7163	1.14436	2.28825	0.0116497	0.00122649	2.2e-16	0.0116159	0.00244593	< 2,2e-16
Las Gobas	young adult	30	2	ldo048	to 9,29, 4, 3, 102	no	101.04	2.29	118.16	2252898	474139	XY	0.14	0.14	H1c4a1	0.997674	0.922774	0.999614	4.97297	3.57204	6.3739	0.0116005	0.000853654	< 2,2e-16	0.0112372	NA	NA
Las Gobas	young adult	43	2	ldo049	to 44	yes	90.94	1.31	104.91	1482965	330159	XY	0.15	0.15	H3b5	0.997311	0.918301	0.99956	5.89681	3.60821	8.1854	0.0256933	0.00233871	< 2,2e-16	0.0212455	0.00143565	2.2e-16
Las Gobas	old adult	37	1	ldo050		yes	96.54	1.95	84.34	2041201	427813	XY	0.15	0.15	J1c2e2	0.999064	0.976313	0.999835	2.58193	1.60236	3.56149	0.0131149	0.000554784	< 2,2e-16	0.0138655	NA	NA
Las Gobas	old adult	46	1	ldo052		yes	99.99	0.67	69.9	682246	160986	XY	0.16	0.16	HV4a1a	0.995582	0.875208	0.999272	6.71296	4.35313	9.0728	0.0262964	0.00440113	2.658e-15	0.0257525	NA	NA
Las Gobas	adult	47	1	ldo054 +ldo267		yes	101.63	3.74	209.01	6873728	89761	XX	0.14	0.14	U5b1c2	0.998662	0.957109	0.999746	4.86049	3.59598	6.12499	NA	NA	NA	NA	0.00182256	2.411e-07
Las Gobas	adult	11	2	ldo055		yes	96.2	1.38	72.92	1462127	321597	XY	0.11	0.11	K1a1b1	0.991193	0.844862	0.998665	4.81283	3.04165	6.58402	0.0117464	0.00123767	< 2,2e-16	0.0111431	0.00465184	4.991e-06
Las Gobas	old adult	5	2	ldo056	to 14	no	83.76	0.02	4.77	30577	7985	XY	0.19	0.19	K1a13	0.956947	0.118424	0.992687	NA	NA	NA	NA	NA	NA	NA	0.00449593	9.774e-08
Las Gobas	old adult	22	1	ldo057	to 28, 34, 1	no	96.89	1.27	79.26	1350049	307805	XY	0.17	0.17	H5g	0.995711	0.883429	0.99932	5.66038	3.46078	7.85997	0.0186971	0.00206258	2.2e-16	0.0227098	0.000595863	< 2,2e-16
Las Gobas	old adult	33	1	ldo058	to 40	yes	88.06	0.18	60.92	218935	62042	XY	0.31	0.31	K2b1a	0.998561	0.964822	0.999736	3.50318	2.06517	4.9412	0.0162523	0.0126072	0.4951	0.0073581	0.00134727	< 2,2e-16
Las Gobas	young adult	17	2	ldo059	to 7A	yes	98.95	0.44	125.58	845707	17711	XX	0.19	0.19	H53	0.997227	0.927257	0.999542	4.81481	3.53803	6.0916	NA	NA	NA	NA	0.0930223	1
Las Gobas	young adult	34	1	ldo060	to 22	yes	100.22	1.63	87.41	1626118	359826	XY	0.14	0.14	H1q	0.996054	0.8906	0.999333	4.77528	2.56012	6.99044	0.0155287	0.00150741	< 2,2e-16	0.0161557	0.00343618	7.83e-13
Las Gobas	young adult	2	2	ldo061		no	102.34	0.02	13.65	14966	4064	XY	0.19	0.19	H1c4a1	0.975054	0.37246	0.995865	7.75862	2.89027	12.627	NA	NA	NA	NA	NA	NA
Las Gobas	NA	28	1	ldo062	to 1, 22	no	101.9	2.27	100.16	2232113	466819	XY	0.14	0.13	H5g	0.996757	0.915088	0.999512	2.44361	1.13158	3.75564	0.0139779	0.000906032	2.2e-16	0.0136492	0.0028994	0.3718
Las Gobas	old adult	35	1	ldo066	to 26	no	91.93	0.85	98.67	972746	251607	XY	0.2	0.2	U5a2b3a	0.997008	0.910843	0.999521	8.23529	6.67337	9.79722	0.021171	0.00316913	6.607e-13	0.0208719	NA	NA
Las Gobas	sub-adult	4	2	ldo160	to 29, 3, 30, 102, 9	no	94.53	0.96	76.54	1050750	252826	XY	0.17	0.17	H1c4a1	0.995357	0.86881	0.999298	4.82375	3.01483	6.63266	0.0238553	0.00327826	< 2,2e-16	0.0199885	NA	NA
Las Gobas		102	2	ldo242	to 3, 4, 29, 30, 7A	no	102.93	0.02	4.64	24067	6166	XY	0.16	0.16	H1c4a1	0.953033	0.0840374	0.989512	0	0	23.8404	6.6107e-05	0.0930223	1	6.6107e-05	NA	NA
Las Gobas	infantil	9	2	ldo249	to 30, 4, 3	no	114.92	0.25	140.36	402821	4152	XX	0.18	0.18	I2	0.99791	0.933789	0.999667	2.3407	1.27208	3.40932	NA	NA	NA	NA	NA	NA
Las Gobas	sub-adult	12	2	ldo252		no	102.25	0.02	158.41	41536	611	XX	0.22	0.22	J1c1f	0.99791	0.984991	0.999897	1.23686	0.698144	1.77557	NA	NA	NA	NA	NA	NA
Las Gobas		14	2	ldo254	to 7A, 5	yes	111.81	1.56	103.11	2613680	28301	XX	0.16	0.16	H6a1a7	0.997322	0.919181	0.999574	2.75527	1.46367	4.04687	NA	NA	NA	NA	0.00110426	2.127e-07
Las Gobas		23	1	ldo257		yes	99.13	0.94	129.6	1822368	25992	XX	0.1	0.1	J1c2e2	0.999385	0.98431	0.999878	2.38394	1.63505	3.13283	NA	NA	NA	NA	0.00119158	4.041e-13
Las Gobas		31	1	ldo261	to 40	yes	109.29	1	97.91	1684604	19693	XX	0.14	0.14	H1b	0.997046	0.908713	0.999517	2.75527	1.46367	4.04687	NA	NA	NA	NA	0.00642642	6.811e-07
Las Gobas		40	2	ldo263	to 31, 33	no	104.12	2.77	81.62	2593943	561926	XY	0.17	0.17	H1b	0.995905	0.891375	0.999368	4.43623	2.70118	6.17128	0.00844065	0.000824726	< 2,2e-16	0.00946256	NA	NA
Las Gobas		42	1	ldo264		yes	121.8	2.52	110.43	3831155	40330	XX	0.15	0.15	H1j1	0.997001	0.917632	0.999506	7.87037	5.33109	10.4097	NA	NA	NA	NA	NA	NA
	excluded from ADMIXTURE and f3-statistic analyses due to kinship relationships

## Sheet: Table S3
		Filtered Bams (pathPhynder - only transversions)				Trimmed Bams (pathPhynder - default filtering)
Individual	Sample Name	Terminal Hg (>1 SNP support)	#SNPs*	Hg (> 3 SNP support)	#SNPs	Terminal Hg (>1 SNP support)	#SNPs	Hg (> 3 SNP support)	#SNPs
1	ldo037	R1b1a1b1a1a2	1	R1b1a1b;R1b1a1b1	16	R1b1a1b1a1a2	1	R1b1a1b1a1;R1b1a1b1a1a	7
26	ldo039	R1b1a1b1a1a2c1;R1b1a1b1a1a2c	4	R1b1a1b1a1a2c1;R1b1a1b1a1a2c	4	R1b1a1b1a1a2c1;R1b1a1b1a1a2c	3	R1b1a1b1a1a2c1;R1b1a1b1a1a2c	3
41	ldo040	R1b1a1b1a1;R1b1a1b1a1a	1	R1b1a1b;R1b1a1b1	7	R1b1a1b1a1;R1b1a1b1a1a	5	R1b1a1b1a1;R1b1a1b1a1a	5
44	ldo041	P1orK2b2a;P1~orK2b2a~;I2a2a1a1a2	1	R1a1;BT	3	R1b1	1	R1a1;BT	3
32	ldo042	R1b1a1b;R1b1a1b1	1	R1b	4	R1b1a1b1a1;R1b1a1b1a1a	1	R1b1a1b;R1b1a1b1	8
38	ldo043	R1b1a1b1a1a2a1a1a	1	R1b1a1b;R1b1a1b1	5	R1b1a1b1a1a2a1a1a	1	R1b1a1b1a1;R1b1a1b1a1a	4
29	ldo046-241	R1b1a1b1a1;R1b1a1b1a1a	1	R1b1a1b;R1b1a1b1	15	R1b1a1b1a1;R1b1a1b1a1a	2	R1b1a1b;R1b1a1b1	40
30	ldo048	R1b1a1b1a1a2	1	R1b1a1b;R1b1a1b1	14	R1b1a1b1a1a2a	1	R1b1a1b1a1;R1b1a1b1a1a	8
43	ldo049	R1b1a1b1a1a2a1a1a1;R1b1a1b1a1a2a1a1a1~	4	R1b1a1b1a1a2a1a1a1;R1b1a1b1a1a2a1a1a1~	4	R1b1a1b1a1a2a1a1a1;R1b1a1b1a1a2a1a1a1~	5	R1b1a1b1a1a2a1a1a1;R1b1a1b1a1a2a1a1a1~	5
37	ldo050	L1b1	16	L1b1	16	L1b1	21	L1b1	21
46	ldo052	R1b1a1b1a1a2c1;R1b1a1b1a1a2c	3	R1b1a1b1a1a2c1;R1b1a1b1a1a2c	3	R1b1a1b1a1a2c1;R1b1a1b1a1a2c	3	R1b1a1b1a1a2c1;R1b1a1b1a1a2c	3
11	ldo055	R1b1a1b1a1a2a1b1a1~	1	R1b1a1b;R1b1a1b1	11	R1b1a1b1a1a2a1b1a1~	1	R1b1a1b1a1a2a1b1a1;E1b1a1a1a2a1a3b1d1c1b~;R1b1a1b1a1a2a1b1a1~	4
5	ldo056	R1b1a1b1a1a2c1a4b2d1;R1b1a1b1a1a2c1a4b2d1a~	1	R1a1;BT	3	R1b1a1b1a1a2c1a4b2d1;R1b1a1b1a1a2c1a4b2d1a~	1	F	3
22	ldo057	R1b1a1b1a1a2a1b1a1;E1b1a1a1a2a1a3b1d1c1b~;R1b1a1b1a1a2a1b1a1~	2	R1b1a1b;R1b1a1b1	7	R1b1a1b1a1a2a1b1a1;E1b1a1a1a2a1a3b1d1c1b~;R1b1a1b1a1a2a1b1a1~	2	R1b1a1b;R1b1a1b1	23
33	ldo058	R1b1a1b1b	1	R1b1a1b;R1b1a1b1	3	R1b1a1b;R1b1a1b1	10	R1b1a1b;R1b1a1b1	10
34	ldo060	R1b1a1b1a1a2a1a1a1a1	1	R1b1a1b;R1b1a1b1	9	R1b1a1b1a1a2a1a1a1;R1b1a1b1a1a2a1a1a1~	3	R1b1a1b1a1a2a1a1a1;R1b1a1b1a1a2a1a1a1~	3
2	ldo061	NA	NA	NA	NA	R	1	NA	NA
28	ldo062	R1b1a1b1a1a2	1	R1b1a1b;R1b1a1b1	13	R1b1a1b1a1a2a	1	R1b1a1b1a1;R1b1a1b1a1a	3
35	ldo066	R1b1a1b1a1a2	1	R1b1a1b;R1b1a1b1	7	R1b1a1b1a1a2	1	R1b1a1b;R1b1a1b1	21
4	ldo160	R1b1a1b;R1b1a1b1	8	R1b1a1b;R1b1a1b1	8	R1b1a1b1a1;R1b1a1b1a1a	1	R1b1a1b;R1b1a1b1	26
102	ldo242	R1b1a1b1a1a2c1;R1b1a1b1a1a2c	1	NA	NA	R1b1a1b1a1a2c1;R1b1a1b1a1a2c	1	CT;I1a2a1a1d2a1a~;E1b1b1b1a1~;L1a2;E1b1b1b2b2a1a1b~	3
40	ldo263	R1b1a1b1b3a1	1	R1b1a1b1b	3	R1b1a1b1b3a1	1	R1b1a1b1b	5
	*#SNPs = the number of derived SNPs which support that specific branch

## Sheet: Table S4
lcMLkin (Autosomal data using only transversion SNP sites)							NgsRelate (Autosomal data using only transversion SNP sites)					KIN (Autosomal data using only transversion SNP sites)				LocalNgsRelate (Autosomal data using only transversion SNP sites)				NgsRelate (X chromosomal data using only transversion SNP sites)		Estimated
Ind1 (DNA ID = archaeological ID)	Ind2 (DNA ID = archaeological ID)	k0	k1	k2	θ (k1/4 + k2/2)	# SNPs	k0	k1	k2	θ	# SNPs	k0	k1	k2	θ	k0	k1	k2	θ	θ	# SNPs	Kinship degree	Pedigree relationship
ldo261 = 31	ldo263 = 40	0.037	0.926	0.037	0.25	657998	0.109736	0.890118	0.000139	0.222599	593712	0	1	0	0.25	0.265142	0.518378	0.21648	0.237835	0.468149	20764	First degree	Mother - son
ldo038 = 3	ldo241 = 29	0.05	0.939	0.01	0.23975	825482	0.231083	0.76891	7e-06	0.192231	745400	0	1	0	0.25	0.307928	0.507964	0.184109	0.219045	0.416186	22451	First degree	Father-daughter
ldo048 = 30	ldo241 = 29	0.053	0.931	0.017	0.24125	817244	0.225554	0.77443	1e-05	0.193615	735315	0	1	0	0.25	0.307373	0.509836	0.18279	0.218854	0	17543	First degree	Father-son
ldo160 = 4	ldo241 = 29	0.076	0.889	0.035	0.23975	593864	0.260485	0.739441	5.7e-05	0.184901	528578	0	1	0	0.25	0.334716	0.521045	0.144239	0.202381	0	10612	First degree	Father-son
ldo048 = 30	ldo249 = 9	0.12	0.789	0.09	0.24225	229883	0.236021	0.761028	0.002943	0.191734	204442	0	1	0	0.25	0.345096	0.610129	0.0447083	0.174886	0.367274	8660	First degree	Father-daughter
ldo058 = 33	ldo263 = 40	0.123	0.796	0.081	0.2395	183832	0.165415	0.833563	0.000514	0.208897	161273	0	1	0	0.25	0.293215	0.636609	0.0701759	0.19424	0	4082	First degree	Father-son
ldo038 = 3	ldo160 = 4	0.241	0.589	0.17	0.23225	639472	0.45389	0.392726	0.153382	0.174874	571393	0.222	0.613	0.165	0.23575	0.326726	0.487484	0.18579	0.214766	0.094437	19769	First degree	Sister-Brother
ldo048 = 30	ldo160 = 4	0.274	0.541	0.185	0.22775	633130	0.463111	0.389721	0.147166	0.171015	563718	0.22	0.624	0.156	0.234	0.331318	0.484081	0.184601	0.213321	0.475784	15374	First degree	Brothers
ldo037 = 1	ldo062 = 28	0.302	0.46	0.238	0.234	888951	0.410061	0.3633	0.226638	0.204144	802903	0.266	0.524	0.21	0.236	0.291284	0.487602	0.221114	0.232457	0.080175	27735	First degree	Brothers
ldo038 = 3	ldo048 = 30	0.315	0.46	0.225	0.2275	881193	0.484602	0.320464	0.194923	0.177583	795921	0.267	0.537	0.196	0.23225	0.299972	0.485884	0.214143	0.228543	0.07559	33145	First degree	Sister-Brother
ldo044 = 7A	ldo254 = 14	0.347	0.623	0.03	0.17075	700827	0.461407	0.538585	0	0.134655	616443	0.315	0.685	0	0.17125	0.4895	0.5105	0	0.127625	0.222787	26300	Second degree	Grandmother (paternal) - granddaugther
ldo041 = 44	ldo049 = 43	0.395	0.333	0.272	0.21925	16713	0.525291	0.165102	0.053137	0.191317	14691	0.288	0.553	0.159	0.21775	0.322145	0.490992	0.186864	0.21618	0.085381	293	First degree	Brothers
ldo038 = 3	ldo249 = 9	0.556	0.365	0.079	0.13075	232115	0.75228	0.235533	0.012185	0.064978	207157	0.452	0.548	0	0.137	0.513072	0.458311	0.0286168	0.128886	4.6e-05	8996	Second degree	Aunt (paternal) - niece
ldo241 = 29	ldo242 = 102	0.557	0.361	0.082	0.13125	24924	0.632106	0.229283	0.002699	0.058673	22174	0.447	0.553	0	0.13825	0.614122	0.364596	0.0212824	0.10179	0.780981	347	Second degree	Uncle (paternal) - nephew
ldo044 = 7A	ldo242 = 102	0.568	0.41	0.022	0.1135	23962	0.698767	0.245878	4.8e-05	0.0615	20942	0.492	0.508	0	0.127	0.604395	0.385792	0.00981375	0.101355	0	446	Second degree	Uncle (paternal) - niece
ldo044 = 7A	ldo061 = 2	0.579	0.39	0.03	0.1125	14573	0.871608	0.006249	0.122137	0.062637	12554	0.491	0.509	0	0.12725	0.659459	0.241365	0.0991757	0.109929	0	260	Second degree	Uncle (paternal) - niece
ldo048 = 30	ldo061 = 2	0.589	0.301	0.11	0.13025	16072	0.764885	0.212098	0.012401	0.059226	14114	0.458	0.542	0	0.1355	0.771162	0.210139	0.0186986	0.0618842	0	252	Second degree	Double first cousins
ldo160 = 4	ldo242 = 102	0.589	0.311	0.1	0.12775	19347	0.718684	0.050346	0.090072	0.057628	17026	0.466	0.534	0	0.1335	0.680408	0.308351	0.0112414	0.0827083	0	212	Second degree	Double first cousins
ldo061 = 2	ldo160 = 4	0.596	0.263	0.141	0.13625	11800	0.786246	0.015436	0.128521	0.068125	10281	0.406	0.594	0	0.1485	0.657237	0.277546	0.065217	0.101995	0	137	Second degree	Double first cousins
ldo038 = 3	ldo061 = 2	0.601	0.378	0.022	0.1055	16355	0.923086	0.012098	0.063744	0.034897	14429	0.474	0.526	0	0.1315	0.771162	0.210139	0.0186986	0.0618842	0.452219	311	Second degree	Double first cousins
ldo038 = 3	ldo242 = 102	0.63	0.262	0.108	0.1195	26826	0.701102	0.190254	1.3e-05	0.04757	23974	0.489	0.511	0	0.12775	0.674393	0.319871	0.00573523	0.0828355	0.419304	512	Second degree	Double first cousins
ldo057 = 22	ldo062 = 28	0.63	0.366	0.005	0.094	716286	0.832617	0.162585	0.004785	0.043039	642028	0.613	0.387	0	0.09675	0.392982	0.473772	0.133246	0.185066	0	14770	Third degree	Cousins
ldo160 = 4	ldo249 = 9	0.634	0.337	0.029	0.09875	167169	0.907015	0.09206	0.000508	0.023279	147234	0.554	0.446	0	0.1115	0.635597	0.356889	0.00751355	0.0929791	0.16734	5143	Second degree	Uncle (paternal) - niece
ldo241 = 29	ldo249 = 9	0.64	0.267	0.094	0.11375	215445	0.826176	0.171765	0.001966	0.043939	191664	0.499	0.501	0	0.12525	0.557332	0.412588	0.0300796	0.118187	0	6017	Second degree	Grandfather (paternal) - granddaughter
ldo048 = 30	ldo242 = 102	0.66	0.135	0.206	0.13675	26650	0.728084	0.095252	0.088922	0.068275	23720	0.471	0.529	0	0.13225	0.657237	0.277546	0.065217	0.101995	0.033859	394	Second degree	Double first cousins
ldo061 = 2	ldo241 = 29	0.67	0.102	0.227	0.139	15059	0.710095	0.171249	0.059106	0.072487	13197	0.433	0.567	0	0.14175	0.630197	0.350876	0.0189273	0.0971826	0.791865	208	Second degree	Uncle (paternal) - nephew
ldo056 = 5	ldo254 = 14	0.729	0.26	0.011	0.0705	22648	0.800341	0.001557	0.070778	0.036134	19756	0.697	0.303	0	0.07575	0.767957	0.2235	0.00854301	0.0601465	0.015495	430	Third degree	Paternal
ldo039 = 26	ldo066 = 35	0.743	0.233	0.024	0.07025	634944	0.83856	0.160856	0.000583	0.040506	569941	0.716	0.284	0	0.071	0.524893	0.475107	0	0.118777	0	14497	Third degree	Paternal
ldo037 = 1	ldo057 = 22	0.747	0.232	0.02	0.068	734170	0.934362	0.063209	0.002422	0.017019	660219	0.821	0.179	0	0.04475	0.420051	0.46799	0.11196	0.172977	0.603492	20077	Third degree	Cousins
ldo057 = 22	ldo060 = 34	0.751	0.216	0.032	0.07	655175	0.873187	0.125607	0.001121	0.031969	585429	0.74	0.26	0	0.065	0.534991	0.465009	0	0.116252	0	12091	Third degree	Paternal
ldo242 = 102	ldo249 = 9	0.812	0.136	0.052	0.06	7198	0.836386	0	0	1e-05	6317	0.678	0.322	0	0.0805	NA	NA	NA	NA	0	139	Third degree	Father's double first cousin - daughter
ldo040 = 41	ldo257 = 23	0.817	0.166	0.017	0.05	362213	0.900418	0.078748	0.000146	0.02367	322048	0.847	0.153	0	0.03825	0.518804	0.409673	0.0715229	0.13818	0.14863	10781	Third degree	Maternal
ldo044 = 7A	ldo059 = 17	0.817	0.025	0.157	0.08475	332624	0.782442	0.214024	0.003528	0.055276	289807	0.57	0.43	0	0.1075	0.532408	0.436864	0.0307281	0.12458	0.062112	12372	Third degree	Cousins
ldo242 = 102	ldo254 = 14	0.818	0.166	0.015	0.049	23766	0.83546	0	0	3e-06	21115	0.752	0.248	0	0.062	NA	NA	NA	NA	2e-06	446	Third or more	Great-granduncle - great-grandniece
ldo061 = 2	ldo254 = 14	0.855	0.105	0.04	0.04625	14490	0.820533	0	0	5e-06	12681	0.761	0.239	0	0.05975	NA	NA	NA	NA	NA	NA	Third or more	Great-granduncle - great-grandniece
ldo043 = 38	ldo057 = 22	0.86	0.134	0.006	0.0365	446156	1	0	0	8.3e-05	397389	0.866	0.134	0	0.0335	NA	NA	NA	NA	NA	NA
ldo056 = 5	ldo241 = 29	0.88	0.104	0.016	0.034	23786	0.855456	0	0	2e-06	20746	0.827	0.173	0	0.04325	NA	NA	NA	NA	NA	NA
ldo059 = 17	ldo254 = 14	0.893	0.102	0.005	0.028	329497	1	0	0	3.7e-05	292283	0.872	0.128	0	0.032	NA	NA	NA	NA	NA	NA
ldo043 = 38	ldo060 = 34	0.895	0.104	0.002	0.027	493225	1	0	0	2.3e-05	439857	0.878	0.122	0	0.0305	NA	NA	NA	NA	NA	NA
ldo056 = 5	ldo160 = 4	0.923	0.075	0.001	0.01925	18497	0.924223	0	0	1e-06	15975	0.919	0.081	0	0.02025	NA	NA	NA	NA	NA	NA
ldo059 = 17	ldo242 = 102	0.925	0.073	0.002	0.01925	11207	0.780821	0	0	2e-06	9851	0.871	0.129	0	0.03225	NA	NA	NA	NA	NA	NA
ldo037 = 1	ldo060 = 34	0.93	0.065	0.005	0.01875	811870	1	0	0	0	731095	0.899	0.101	0	0.02525	NA	NA	NA	NA	NA	NA
ldo252 = 12	ldo254 = 14	0.938	0.061	0	0.01525	20836	0.674949	0	0	6e-06	18148	0.947	0.053	0	0.01325	NA	NA	NA	NA	NA	NA
ldo038 = 3	ldo056 = 5	0.94	0.05	0.01	0.0175	25468	0.888223	3e-06	0	4e-06	22349	0.852	0.148	0	0.037	NA	NA	NA	NA	NA	NA
ldo041 = 44	ldo060 = 34	0.944	0.056	0	0.014	18124	0.745686	1e-06	0	1e-06	16008	0.955	0.045	0	0.01125	NA	NA	NA	NA	NA	NA
ldo060 = 34	ldo062 = 28	0.946	0.051	0.004	0.01475	792112	1	0	0	0	711031	0.951	0.049	0	0.01225	NA	NA	NA	NA	NA	NA
ldo048 = 30	ldo056 = 5	0.947	0.035	0.018	0.01775	25268	0.876927	0	0	1e-06	22094	0.86	0.14	0	0.035	NA	NA	NA	NA	NA	NA
ldo059 = 17	ldo252 = 12	0.949	0.041	0.01	0.01525	9933	0.656917	2e-06	0	4e-06	8570	1	0	0	0	NA	NA	NA	NA	NA	NA
ldo241 = 29	ldo252 = 12	0.958	0.039	0.004	0.01175	21899	0.629054	1.3e-05	0	3e-06	19137	0.945	0.055	0	0.01375	NA	NA	NA	NA	NA	NA
ldo040 = 41 = 41	ldo041 = 44	0.959	0.039	0.002	0.01075	11887	0.736865	0	0	4e-06	10367	1	0	0	0	NA	NA	NA	NA	NA	NA
ldo061 = 2	ldo066 = 35	0.959	0.029	0.012	0.01325	11010	1	0	0	2e-06	9614	1	0	0	0	NA	NA	NA	NA	NA	NA
ldo041 = 44	ldo057 = 22	0.96	0.039	0.001	0.01025	16488	0.848729	0	0	1e-06	14576	0.957	0.043	0	0.01075	NA	NA	NA	NA	NA	NA
ldo041 = 44	ldo257 = 23	0.96	0.04	0	0.01	13791	0.821428	0	0	4e-06	12147	0.951	0.049	0	0.01225	NA	NA	NA	NA	NA	NA
ldo045 = 7B	ldo056 = 5	0.961	0.038	0	0.0095	7386	0.921435	0	0	4e-06	6303	0.931	0.069	0	0.01725	NA	NA	NA	NA	NA	NA
ldo043 = 38	ldo066 = 35	0.962	0.038	0	0.0095	366444	1	0	0	0	325067	0.967	0.033	0	0.00825	NA	NA	NA	NA	NA	NA
ldo160 = 4	ldo252 = 12	0.962	0.023	0.016	0.01375	17119	0.554485	0	0	0	14755	0.93	0.07	0	0.0175	NA	NA	NA	NA	NA	NA
ldo059 = 17	ldo061 = 2	0.965	0.035	0	0.00875	6973	0.960044	0	0	2e-06	6036	0.936	0.064	0	0.016	NA	NA	NA	NA	NA	NA
ldo038 = 3	ldo252 = 12	0.966	0.034	0	0.0085	23600	0.617608	0	0	0	20679	0.96	0.04	0	0.01	NA	NA	NA	NA	NA	NA
ldo042 = 32	ldo056 = 5	0.966	0.028	0.005	0.0095	11312	0.876247	0	0	3e-06	9843	1	0	0	0	NA	NA	NA	NA	NA	NA
ldo049 = 43	ldo252 = 12	0.968	0.032	0	0.008	19616	0.635285	0	0	4e-06	17088	0.935	0.065	0	0.01625	NA	NA	NA	NA	NA	NA
ldo052 = 46	ldo252 = 12	0.968	0.032	0.001	0.0085	13467	0.623982	5e-06	0	6e-06	11673	1	0	0	0	NA	NA	NA	NA	NA	NA
ldo041 = 44	ldo052 = 46	0.969	0.031	0.001	0.00825	11484	0.811365	0	0	3e-06	10053	1	0	0	0	NA	NA	NA	NA	NA	NA
ldo057 = 22	ldo058 = 33	0.969	0.03	0	0.0075	147970	1	0	0	0	128841	0.969	0.031	0	0.00775	NA	NA	NA	NA	NA	NA
ldo252 = 12	ldo257 = 23	0.969	0.03	0	0.0075	16200	0.705912	0	0	9e-06	14158	1	0	0	0	NA	NA	NA	NA	NA	NA
ldo059 = 17	ldo062 = 28	0.969	0.029	0.001	0.00775	367825	1	0	0	0	326914	0.972	0.028	0	0.007	NA	NA	NA	NA	NA	NA
ldo037 = 1	ldo059 = 17	0.97	0.029	0	0.00725	376776	1	0	0	0	335942	1	0	0	0	NA	NA	NA	NA	NA	NA
ldo043 = 38	ldo052 = 46	0.97	0.029	0.001	0.00775	313335	1	0	0	1e-06	277595	0.966	0.034	0	0.0085	NA	NA	NA	NA	NA	NA
ldo062 = 28	ldo254 = 14	0.97	0.03	0	0.0075	776172	1	0	0	0	697243	0.959	0.041	0	0.01025	NA	NA	NA	NA	NA	NA
ldo037 = 1	ldo043 = 38	0.971	0.027	0.002	0.00775	553553	1	0	0	0	496691	1	0	0	0	NA	NA	NA	NA	NA	NA
ldo043 = 38	ldo062 = 28	0.971	0.029	0	0.00725	539703	1	0	0	0	482684	0.966	0.034	0	0.0085	NA	NA	NA	NA	NA	NA
ldo037 = 1	ldo254 = 14	0.972	0.026	0.002	0.0075	795924	1	0	0	0	717233	0.975	0.025	0	0.00625	NA	NA	NA	NA	NA	NA
ldo040 = 41 = 41	ldo061 = 2	0.972	0.028	0	0.007	9768	0.951786	0	0	3e-06	8469	0.95	0.05	0	0.0125	NA	NA	NA	NA	NA	NA
ldo041 = 44	ldo050 = 37	0.972	0.018	0.009	0.009	19197	0.679798	0	0	1e-06	17002	1	0	0	0	NA	NA	NA	NA	NA	NA
ldo042 = 32	ldo254 = 14	0.972	0.028	0	0.007	347095	1	0	0	1e-06	309977	0.979	0.021	0	0.00525	NA	NA	NA	NA	NA	NA
ldo052 = 46	ldo261 = 31	0.972	0.026	0.002	0.0075	368436	1	0	0	2e-06	328050	1	0	0	0	NA	NA	NA	NA	NA	NA
ldo042 = 32	ldo242 = 102	0.973	0.025	0.002	0.00725	12033	0.675604	0	0	3e-06	10609	1	0	0	0	NA	NA	NA	NA	NA	NA
ldo061 = 2	ldo062 = 28	0.973	0.026	0.001	0.007	16142	1	0	0	1e-06	14182	1	0	0	0	NA	NA	NA	NA	NA	NA
ldo049 = 43	ldo249 = 9	0.974	0.025	0	0.00625	193014	1	0	0	1e-06	170768	0.97	0.03	0	0.0075	NA	NA	NA	NA	NA	NA
ldo057 = 22	ldo264 = 42	0.974	0.026	0.001	0.007	723910	1	0	0	1e-05	650327	0.975	0.025	0	0.00625	NA	NA	NA	NA	NA	NA
ldo044 = 7A	ldo252 = 12	0.974	0.025	0.001	0.00675	21198	0.641564	0	0	2e-06	18115	0.955	0.045	0	0.01125	NA	NA	NA	NA	NA	NA
ldo037 = 1	ldo257 = 23	0.975	0.021	0.004	0.00725	615160	1	0	0	0	553806	0.953	0.047	0	0.01175	NA	NA	NA	NA	NA	NA
ldo040 = 41 = 41	ldo052 = 46	0.975	0.025	0	0.00625	303124	0.97558	0	0	4e-06	267420	0.973	0.027	0	0.00675	NA	NA	NA	NA	NA	NA
ldo041 = 44	ldo043 = 38	0.975	0.024	0.002	0.007	12343	1	0	0	3e-06	10829	1	0	0	0	NA	NA	NA	NA	NA	NA
ldo042 = 32	ldo066 = 35	0.975	0.024	0	0.006	265156	1	0	0	2e-06	235357	1	0	0	0	NA	NA	NA	NA	NA	NA
ldo043 = 38	ldo059 = 17	0.975	0.024	0	0.006	229141	1	0	0	0	202406	0.979	0.021	0	0.00525	NA	NA	NA	NA	NA	NA
ldo049 = 43	ldo058 = 33	0.975	0.023	0.002	0.00675	150229	1	0	0	1e-06	130797	0.982	0.018	0	0.0045	NA	NA	NA	NA	NA	NA
ldo052 = 46	ldo058 = 33	0.975	0.024	0	0.006	104243	1	0	0	2e-06	90381	0.975	0.025	0	0.00625	NA	NA	NA	NA	NA	NA
ldo044 = 7A	ldo060 = 34	0.975	0.025	0	0.00625	714356	1	0	0	1e-06	627923	1	0	0	0	NA	NA	NA	NA	NA	NA
ldo037 = 1	ldo252 = 12	0.976	0.024	0	0.006	23799	0.632671	0	0	2e-06	20853	1	0	0	0	NA	NA	NA	NA	NA	NA
ldo039 = 26	ldo057 = 22	0.976	0.023	0.001	0.00625	773829	1	0	0	0	697409	0.968	0.032	0	0.008	NA	NA	NA	NA	NA	NA
ldo041 = 44	ldo058 = 33	0.976	0.024	0	0.006	4199	0.566703	0	0	1e-06	3644	1	0	0	0	NA	NA	NA	NA	NA	NA
ldo042 = 32	ldo044 = 7A	0.976	0.022	0.002	0.0065	350754	1	0	0	0	307897	0.961	0.039	0	0.00975	NA	NA	NA	NA	NA	NA
ldo043 = 38	ldo061 = 2	0.976	0.024	0	0.006	9863	0.962346	0	0	1e-06	8585	0.936	0.064	0	0.016	NA	NA	NA	NA	NA	NA
ldo052 = 46	ldo059 = 17	0.976	0.023	0.001	0.00625	215274	1	0	0	6e-06	189494	1	0	0	0	NA	NA	NA	NA	NA	NA
ldo052 = 46	ldo263 = 40	0.976	0.024	0	0.006	521240	1	0	0	0	466460	1	0	0	0	NA	NA	NA	NA	NA	NA
ldo056 = 5	ldo261 = 31	0.976	0.022	0.001	0.006	18460	0.887031	0	0	1e-06	16074	1	0	0	0	NA	NA	NA	NA	NA	NA
ldo057 = 22	ldo254 = 14	0.976	0.024	0	0.006	641098	1	0	0	0	573375	0.977	0.023	0	0.00575	NA	NA	NA	NA	NA	NA
ldo060 = 34	ldo257 = 23	0.976	0.024	0	0.006	549487	1	0	0	1e-06	491746	0.967	0.033	0	0.00825	NA	NA	NA	NA	NA	NA
ldo037 = 1	ldo061 = 2	0.977	0.019	0.003	0.00625	16505	1	0	0	0	14553	1	0	0	0	NA	NA	NA	NA	NA	NA
ldo041 = 44	ldo160 = 4	0.977	0.021	0.002	0.00625	14398	0.786484	0	0	0	12611	1	0	0	0	NA	NA	NA	NA	NA	NA
ldo042 = 32	ldo052 = 46	0.977	0.021	0.001	0.00575	227702	1	0	0	5e-06	201823	0.98	0.02	0	0.005	NA	NA	NA	NA	NA	NA
ldo042 = 32	ldo261 = 31	0.977	0.023	0	0.00575	284311	1	0	0	1e-06	254099	1	0	0	0	NA	NA	NA	NA	NA	NA
ldo043 = 38	ldo249 = 9	0.977	0.023	0	0.00575	143157	1	0	0	1e-06	126522	1	0	0	0	NA	NA	NA	NA	NA	NA
ldo043 = 38	ldo264 = 42	0.977	0.023	0	0.00575	545591	1	0	0	1e-06	489159	1	0	0	0	NA	NA	NA	NA	NA	NA
ldo045 = 7B	ldo252 = 12	0.977	0.018	0.005	0.007	6915	0.643397	0	0	3e-06	5965	0.884	0.116	0	0.029	NA	NA	NA	NA	NA	NA
ldo052 = 46	ldo264 = 42	0.977	0.022	0	0.0055	508795	1	0	0	0	454534	0.976	0.024	0	0.006	NA	NA	NA	NA	NA	NA
ldo055 = 11	ldo257 = 23	0.977	0.023	0	0.00575	515812	1	0	0	0	461967	1	0	0	0	NA	NA	NA	NA	NA	NA
ldo057 = 22	ldo061 = 2	0.977	0.008	0.015	0.0095	13338	1	0	0	1e-06	11627	0.882	0.118	0	0.0295	NA	NA	NA	NA	NA	NA
ldo058 = 33	ldo062 = 28	0.977	0.023	0	0.00575	177496	1	0	0	1e-06	155206	1	0	0	0	NA	NA	NA	NA	NA	NA
ldo242 = 102	ldo261 = 31	0.977	0.022	0.001	0.006	19515	0.915011	0	0	1e-06	17356	1	0	0	0	NA	NA	NA	NA	NA	NA
ldo044 = 7A	ldo052 = 46	0.977	0.023	0	0.00575	454446	1	0	0	3e-06	396935	0.97	0.03	0	0.0075	NA	NA	NA	NA	NA	NA
ldo044 = 7A	ldo066 = 35	0.977	0.023	0	0.00575	531188	1	0	0	0	465072	0.979	0.021	0	0.00525	NA	NA	NA	NA	NA	NA
ldo037 = 1	ldo040 = 41	0.978	0.021	0	0.00525	528755	0.978454	0	0	0	472533	0.966	0.034	0	0.0085	NA	NA	NA	NA	NA	NA
ldo038 = 3	ldo055 = 11	0.978	0.022	0	0.0055	749862	1	0	0	0	675873	1	0	0	0	NA	NA	NA	NA	NA	NA
ldo040 = 41 = 41	ldo058 = 33	0.978	0.022	0	0.0055	107404	0.959882	0	0	1e-06	92973	1	0	0	0	NA	NA	NA	NA	NA	NA
ldo040 = 41 = 41	ldo264 = 42	0.978	0.021	0.001	0.00575	521785	0.978043	0	0	1e-06	465803	0.978	0.022	0	0.0055	NA	NA	NA	NA	NA	NA
ldo041 = 44	ldo042 = 32	0.978	0.021	0.001	0.00575	8945	0.856141	7e-06	0	1.3e-05	7833	1	0	0	0	NA	NA	NA	NA	NA	NA
ldo041 = 44	ldo044 = 7A	0.978	0.022	0	0.0055	18005	0.733815	0	0	1e-06	15593	1	0	0	0	NA	NA	NA	NA	NA	NA
ldo043 = 38	ldo252 = 12	0.978	0.022	0	0.0055	14589	0.618888	0	0	0	12607	1	0	0	0	NA	NA	NA	NA	NA	NA
ldo049 = 43	ldo061 = 2	0.978	0.018	0.004	0.0065	13667	0.976385	0	0	1e-06	11952	0.952	0.048	0	0.012	NA	NA	NA	NA	NA	NA
ldo052 = 46	ldo249 = 9	0.978	0.022	0	0.0055	133171	1	0	0	1e-06	117348	0.97	0.03	0	0.0075	NA	NA	NA	NA	NA	NA
ldo055 = 11	ldo060 = 34	0.978	0.021	0.001	0.00575	676474	1	0	0	1e-06	605845	0.985	0.015	0	0.00375	NA	NA	NA	NA	NA	NA
ldo060 = 34	ldo261 = 31	0.978	0.022	0	0.0055	579214	1	0	0	1e-06	519007	1	0	0	0	NA	NA	NA	NA	NA	NA
ldo252 = 12	ldo264 = 42	0.978	0.018	0.004	0.0065	23582	0.656533	0	0	1e-06	20660	1	0	0	0	NA	NA	NA	NA	NA	NA
ldo037 = 1	ldo044 = 7A	0.979	0.021	0	0.00525	801309	1	0	0	0	708593	0.981	0.019	0	0.00475	NA	NA	NA	NA	NA	NA
ldo037 = 1	ldo049 = 43	0.979	0.02	0	0.005	747478	1	0	0	1e-06	671617	0.978	0.022	0	0.0055	NA	NA	NA	NA	NA	NA
ldo040 = 41 = 41	ldo045 = 7B	0.979	0.02	0.001	0.0055	154282	0.974926	0	0	2e-06	134864	1	0	0	0	NA	NA	NA	NA	NA	NA
ldo041 = 44	ldo062 = 28	0.979	0.021	0	0.00525	19746	0.777794	0	0	1e-06	17476	1	0	0	0	NA	NA	NA	NA	NA	NA
ldo041 = 44	ldo241 = 29	0.979	0.02	0	0.005	18643	0.742019	0	0	1e-06	16497	1	0	0	0	NA	NA	NA	NA	NA	NA
ldo042 = 32	ldo062 = 28	0.979	0.019	0.002	0.00575	388172	1	0	0	0	347274	0.974	0.026	0	0.0065	NA	NA	NA	NA	NA	NA
ldo043 = 38	ldo257 = 23	0.979	0.021	0.001	0.00575	373331	1	0	0	1e-06	332906	1	0	0	0	NA	NA	NA	NA	NA	NA
ldo043 = 38	ldo261 = 31	0.979	0.021	0	0.00525	395457	1	0	0	0	353254	0.962	0.038	0	0.0095	NA	NA	NA	NA	NA	NA
ldo045 = 7B	ldo249 = 9	0.979	0.02	0.001	0.0055	68503	0.973967	0	0	1e-06	59766	1	0	0	0	NA	NA	NA	NA	NA	NA
ldo049 = 43	ldo060 = 34	0.979	0.02	0	0.005	666557	1	0	0	1e-06	595294	0.986	0.014	0	0.0035	NA	NA	NA	NA	NA	NA
ldo052 = 46	ldo257 = 23	0.979	0.021	0	0.00525	351430	1	0	0	0	312505	1	0	0	0	NA	NA	NA	NA	NA	NA
ldo055 = 11	ldo057 = 22	0.979	0.02	0	0.005	612872	1	0	0	1e-06	548305	0.978	0.022	0	0.0055	NA	NA	NA	NA	NA	NA
ldo055 = 11	ldo252 = 12	0.979	0.02	0.002	0.006	19863	0.602567	0	0	1e-06	17301	1	0	0	0	NA	NA	NA	NA	NA	NA
ldo057 = 22	ldo059 = 17	0.979	0.019	0.002	0.00575	305143	1	0	0	0	270173	0.971	0.029	0	0.00725	NA	NA	NA	NA	NA	NA
ldo058 = 33	ldo242 = 102	0.979	0.02	0.001	0.0055	5507	0.73391	0	0	0	4763	1	0	0	0	NA	NA	NA	NA	NA	NA
ldo058 = 33	ldo249 = 9	0.979	0.021	0	0.00525	47235	1	0	0	1e-06	40734	0.956	0.044	0	0.011	NA	NA	NA	NA	NA	NA
ldo058 = 33	ldo254 = 14	0.979	0.021	0	0.00525	158910	1	0	0	1e-06	138647	1	0	0	0	NA	NA	NA	NA	NA	NA
ldo058 = 33	ldo264 = 42	0.979	0.021	0	0.00525	179540	1	0	0	1e-06	157358	0.976	0.024	0	0.006	NA	NA	NA	NA	NA	NA
ldo066 = 35	ldo257 = 23	0.979	0.02	0.001	0.0055	410757	1	0	0	1e-06	365857	1	0	0	0	NA	NA	NA	NA	NA	NA
ldo252 = 12	ldo261 = 31	0.979	0.02	0	0.005	17050	0.581081	0	0	1e-06	14907	0.936	0.064	0	0.016	NA	NA	NA	NA	NA	NA
ldo059 = 17	ldo060 = 34	0.979	0.021	0	0.00525	336486	1	0	0	1e-06	298281	1	0	0	0	NA	NA	NA	NA	NA	NA
ldo059 = 17	ldo257 = 23	0.979	0.02	0	0.005	256964	1	0	0	0	227880	0.976	0.024	0	0.006	NA	NA	NA	NA	NA	NA
ldo040 = 41 = 41	ldo056 = 5	0.98	0.019	0	0.00475	15183	0.847117	0	0	1e-06	13204	1	0	0	0	NA	NA	NA	NA	NA	NA
ldo041 = 44	ldo059 = 17	0.98	0.019	0	0.00475	8453	0.756156	0	0	2e-06	7384	1	0	0	0	NA	NA	NA	NA	NA	NA
ldo042 = 32	ldo043 = 38	0.98	0.02	0	0.005	241308	1	0	0	1e-06	214679	1	0	0	0	NA	NA	NA	NA	NA	NA
ldo042 = 32	ldo058 = 33	0.98	0.02	0	0.005	80650	0.992218	0	0	1e-06	70117	0.977	0.023	0	0.00575	NA	NA	NA	NA	NA	NA
ldo043 = 38	ldo044 = 7A	0.98	0.019	0.001	0.00525	487939	1	0	0	0	427331	1	0	0	0	NA	NA	NA	NA	NA	NA
ldo043 = 38	ldo049 = 43	0.98	0.019	0.001	0.00525	454491	1	0	0	0	404231	0.972	0.028	0	0.007	NA	NA	NA	NA	NA	NA
ldo043 = 38	ldo242 = 102	0.98	0.019	0.001	0.00525	16561	0.982642	0	0	1e-06	14623	0.948	0.052	0	0.013	NA	NA	NA	NA	NA	NA
ldo045 = 7B	ldo059 = 17	0.98	0.019	0.001	0.00525	110347	0.982347	0	0	1e-06	96305	1	0	0	0	NA	NA	NA	NA	NA	NA
ldo049 = 43	ldo057 = 22	0.98	0.02	0	0.005	603502	1	0	0	0	538178	0.972	0.028	0	0.007	NA	NA	NA	NA	NA	NA
ldo049 = 43	ldo059 = 17	0.98	0.02	0	0.005	310221	1	0	0	0	274353	1	0	0	0	NA	NA	NA	NA	NA	NA
ldo049 = 43	ldo062 = 28	0.98	0.02	0	0.005	729365	1	0	0	0	653224	1	0	0	0	NA	NA	NA	NA	NA	NA
ldo056 = 5	ldo257 = 23	0.98	0.02	0	0.005	17300	0.951107	0	0	1e-06	15103	1	0	0	0	NA	NA	NA	NA	NA	NA
ldo057 = 22	ldo242 = 102	0.98	0.02	0	0.005	22133	0.96903	0	0	1e-06	19611	1	0	0	0	NA	NA	NA	NA	NA	NA
ldo058 = 33	ldo261 = 31	0.98	0.02	0	0.005	130228	1	0	0	1e-06	113546	0.957	0.043	0	0.01075	NA	NA	NA	NA	NA	NA
ldo066 = 35	ldo264 = 42	0.98	0.02	0	0.005	594427	1	0	0	2e-06	531971	1	0	0	0	NA	NA	NA	NA	NA	NA
ldo242 = 102	ldo257 = 23	0.98	0.02	0	0.005	18682	0.774491	1e-06	0	1e-06	16632	1	0	0	0	NA	NA	NA	NA	NA	NA
ldo037 = 1	ldo045 = 7B	0.981	0.019	0	0.00475	263270	0.98945	0	0	1e-06	232900	1	0	0	0	NA	NA	NA	NA	NA	NA
ldo039 = 26	ldo040 = 41	0.981	0.017	0.002	0.00525	556262	0.977542	0	0	0	498222	0.983	0.017	0	0.00425	NA	NA	NA	NA	NA	NA
ldo039 = 26	ldo257 = 23	0.981	0.019	0	0.00475	647863	1	0	0	0	584618	1	0	0	0	NA	NA	NA	NA	NA	NA
ldo040 = 41 = 41	ldo049 = 43	0.981	0.017	0.003	0.00575	435301	0.977029	0	0	0	385742	0.973	0.027	0	0.00675	NA	NA	NA	NA	NA	NA
ldo041 = 44	ldo048 = 30	0.981	0.019	0	0.00475	19807	0.727356	0	0	3e-06	17526	1	0	0	0	NA	NA	NA	NA	NA	NA
ldo041 = 44	ldo261 = 31	0.981	0.019	0	0.00475	14520	0.813697	0	0	0	12829	1	0	0	0	NA	NA	NA	NA	NA	NA
ldo042 = 32	ldo050 = 37	0.981	0.019	0	0.00475	375415	1	0	0	0	335761	0.979	0.021	0	0.00525	NA	NA	NA	NA	NA	NA
ldo042 = 32	ldo252 = 12	0.981	0.017	0.001	0.00475	10408	0.660802	0	0	0	9043	1	0	0	0	NA	NA	NA	NA	NA	NA
ldo043 = 38	ldo055 = 11	0.981	0.019	0	0.00475	459788	1	0	0	1e-06	410360	0.978	0.022	0	0.0055	NA	NA	NA	NA	NA	NA
ldo043 = 38	ldo058 = 33	0.981	0.019	0	0.00475	110698	1	0	0	1e-06	96038	0.973	0.027	0	0.00675	NA	NA	NA	NA	NA	NA
ldo045 = 7B	ldo257 = 23	0.981	0.019	0	0.00475	179305	0.990882	0	0	1e-06	157861	1	0	0	0	NA	NA	NA	NA	NA	NA
ldo049 = 43	ldo066 = 35	0.981	0.019	0	0.00475	495886	1	0	0	0	440467	1	0	0	0	NA	NA	NA	NA	NA	NA
ldo049 = 43	ldo261 = 31	0.981	0.019	0	0.00475	533305	1	0	0	0	476828	0.973	0.027	0	0.00675	NA	NA	NA	NA	NA	NA
ldo050 = 37	ldo052 = 46	0.981	0.019	0.001	0.00525	486935	1	0	0	1e-06	433477	0.975	0.025	0	0.00625	NA	NA	NA	NA	NA	NA
ldo052 = 46	ldo056 = 5	0.981	0.019	0	0.00475	14664	0.917283	0	0	2e-06	12680	0.943	0.057	0	0.01425	NA	NA	NA	NA	NA	NA
ldo052 = 46	ldo060 = 34	0.981	0.019	0	0.00475	460957	0.996429	0	0	1e-06	409764	0.978	0.022	0	0.0055	NA	NA	NA	NA	NA	NA
ldo055 = 11	ldo264 = 42	0.981	0.018	0.001	0.005	747706	1	0	0	2e-06	673184	0.974	0.026	0	0.0065	NA	NA	NA	NA	NA	NA
ldo056 = 5	ldo264 = 42	0.981	0.019	0	0.00475	25439	0.88079	0	0	1e-06	22271	1	0	0	0	NA	NA	NA	NA	NA	NA
ldo058 = 33	ldo066 = 35	0.981	0.019	0	0.00475	121379	1	0	0	1e-06	105427	0.972	0.028	0	0.007	NA	NA	NA	NA	NA	NA
ldo257 = 23	ldo267 = 47	0.981	0.019	0	0.00475	638522	1	0	0	0	575479	1	0	0	0	NA	NA	NA	NA	NA	NA
ldo037 = 1	ldo263 = 40	0.982	0.018	0	0.0045	923444	1	0	0	0	837415	0.979	0.021	0	0.00525	NA	NA	NA	NA	NA	NA
ldo039 = 26	ldo042 = 32	0.982	0.018	0	0.0045	418088	1	0	0	0	376243	0.984	0.016	0	0.004	NA	NA	NA	NA	NA	NA
ldo040 = 41 = 41	ldo060 = 34	0.982	0.008	0.01	0.007	472809	0.978111	0	0	4e-06	419936	0.979	0.021	0	0.00525	NA	NA	NA	NA	NA	NA
ldo040 = 41 = 41	ldo249 = 9	0.982	0.016	0.002	0.005	136678	1	0	0	1e-06	120326	0.977	0.023	0	0.00575	NA	NA	NA	NA	NA	NA
ldo040 = 41 = 41	ldo252 = 12	0.982	0.016	0.002	0.005	14013	0.734774	0	0	3e-06	12113	1	0	0	0	NA	NA	NA	NA	NA	NA
ldo042 = 32	ldo059 = 17	0.982	0.018	0	0.0045	166121	1	0	0	0	146899	1	0	0	0	NA	NA	NA	NA	NA	NA
ldo042 = 32	ldo263 = 40	0.982	0.018	0	0.0045	401484	1	0	0	0	360753	1	0	0	0	NA	NA	NA	NA	NA	NA
ldo043 = 38	ldo263 = 40	0.982	0.018	0.001	0.005	561864	1	0	0	0	504553	0.982	0.018	0	0.0045	NA	NA	NA	NA	NA	NA
ldo045 = 7B	ldo055 = 11	0.982	0.012	0.005	0.0055	219973	1	0	0	1e-06	193721	1	0	0	0	NA	NA	NA	NA	NA	NA
ldo045 = 7B	ldo060 = 34	0.982	0.014	0.004	0.0055	235123	0.985104	0	0	1e-06	206847	1	0	0	0	NA	NA	NA	NA	NA	NA
ldo045 = 7B	ldo242 = 102	0.982	0.017	0.001	0.00475	8063	0.958063	0	1e-06	2e-06	7057	1	0	0	0	NA	NA	NA	NA	NA	NA
ldo049 = 43	ldo052 = 46	0.982	0.016	0.001	0.0045	424430	1	0	0	2e-06	376492	0.969	0.031	0	0.00775	NA	NA	NA	NA	NA	NA
ldo049 = 43	ldo257 = 23	0.982	0.018	0	0.0045	506760	1	0	0	0	452575	1	0	0	0	NA	NA	NA	NA	NA	NA
ldo050 = 37	ldo055 = 11	0.982	0.018	0	0.0045	715960	1	0	0	2e-06	642445	1	0	0	0	NA	NA	NA	NA	NA	NA
ldo050 = 37	ldo060 = 34	0.982	0.018	0	0.0045	766588	1	0	0	0	687324	1	0	0	0	NA	NA	NA	NA	NA	NA
ldo052 = 46	ldo066 = 35	0.982	0.018	0	0.0045	343409	1	0	0	0	303728	0.979	0.021	0	0.00525	NA	NA	NA	NA	NA	NA
ldo055 = 11	ldo062 = 28	0.982	0.018	0	0.0045	739747	1	0	0	2e-06	664484	0.976	0.024	0	0.006	NA	NA	NA	NA	NA	NA
ldo055 = 11	ldo066 = 35	0.982	0.017	0	0.00425	503112	1	0	0	4e-06	448467	1	0	0	0	NA	NA	NA	NA	NA	NA
ldo056 = 5	ldo066 = 35	0.982	0.017	0.001	0.00475	17205	0.915431	0	0	2e-06	14941	1	0	0	0	NA	NA	NA	NA	NA	NA
ldo056 = 5	ldo249 = 9	0.982	0.018	0	0.0045	6675	0.92051	0	0	2e-06	5755	1	0	0	0	NA	NA	NA	NA	NA	NA
ldo056 = 5	ldo252 = 12	0.982	0.018	0	0.0045	668	0.543002	0	0	2e-06	556	0.937	0.063	0	0.01575	NA	NA	NA	NA	NA	NA
ldo058 = 33	ldo059 = 17	0.982	0.018	0	0.0045	76296	0.981349	1e-06	0	0	65935	1	0	0	0	NA	NA	NA	NA	NA	NA
ldo058 = 33	ldo257 = 23	0.982	0.018	0	0.0045	125036	1	0	0	1e-06	109166	0.971	0.029	0	0.00725	NA	NA	NA	NA	NA	NA
ldo058 = 33	ldo267 = 47	0.982	0.018	0	0.0045	188690	1	0	0	1e-06	165625	0.978	0.022	0	0.0055	NA	NA	NA	NA	NA	NA
ldo060 = 34	ldo254 = 14	0.982	0.018	0	0.0045	709133	1	0	0	1e-06	634986	0.982	0.018	0	0.0045	NA	NA	NA	NA	NA	NA
ldo060 = 34	ldo263 = 40	0.982	0.018	0	0.0045	821962	1	0	0	2e-06	740780	1	0	0	0	NA	NA	NA	NA	NA	NA
ldo066 = 35	ldo261 = 31	0.982	0.018	0	0.0045	429989	1	0	0	5e-06	383414	0.967	0.033	0	0.00825	NA	NA	NA	NA	NA	NA
ldo254 = 14	ldo257 = 23	0.982	0.014	0.004	0.0055	537417	1	0	0	0	481300	1	0	0	0	NA	NA	NA	NA	NA	NA
ldo257 = 23	ldo261 = 31	0.982	0.017	0	0.00425	439667	1	0	0	0	394034	0.978	0.022	0	0.0055	NA	NA	NA	NA	NA	NA
ldo263 = 40	ldo267 = 47	0.982	0.018	0	0.0045	959913	1	0	0	0	871490	1	0	0	0	NA	NA	NA	NA	NA	NA
ldo044 = 7A	ldo045 = 7B	0.982	0.016	0.002	0.005	233598	0.985714	0	0	1e-06	202027	1	0	0	0	NA	NA	NA	NA	NA	NA
ldo044 = 7A	ldo057 = 22	0.982	0.018	0	0.0045	646338	1	0	0	0	567601	0.973	0.027	0	0.00675	NA	NA	NA	NA	NA	NA
ldo044 = 7A	ldo062 = 28	0.982	0.018	0	0.0045	781812	1	0	0	0	689151	0.973	0.027	0	0.00675	NA	NA	NA	NA	NA	NA
ldo044 = 7A	ldo249 = 9	0.982	0.016	0.001	0.0045	206902	1	0	0	1e-06	180351	1	0	0	0	NA	NA	NA	NA	NA	NA
ldo059 = 17	ldo249 = 9	0.982	0.013	0.004	0.00525	97855	1	0	0	0	85800	1	0	0	0	NA	NA	NA	NA	NA	NA
ldo044 = 7A	ldo055 = 11	0.983	0.017	0	0.00425	667200	1	0	0	1e-06	587283	0.975	0.025	0	0.00625	NA	NA	NA	NA	NA	NA
ldo044 = 7A	ldo058 = 33	0.983	0.017	0	0.00425	160634	1	0	0	1e-06	137769	0.975	0.025	0	0.00625	NA	NA	NA	NA	NA	NA
ldo059 = 17	ldo066 = 35	0.983	0.017	0	0.00425	251301	1	0	0	0	221595	1	0	0	0	NA	NA	NA	NA	NA	NA
ldo037 = 1	ldo055 = 11	0.983	0.017	0	0.00425	757889	1	0	0	0	683042	1	0	0	0	NA	NA	NA	NA	NA	NA
ldo039 = 26	ldo059 = 17	0.983	0.017	0	0.00425	396618	1	0	0	0	354385	1	0	0	0	NA	NA	NA	NA	NA	NA
ldo039 = 26	ldo252 = 12	0.983	0.005	0.012	0.00725	25139	0.629126	0	0	3e-06	22052	1	0	0	0	NA	NA	NA	NA	NA	NA
ldo040 = 41 = 41	ldo059 = 17	0.983	0.017	0	0.00425	221014	0.973645	0	0	0	194250	0.977	0.023	0	0.00575	NA	NA	NA	NA	NA	NA
ldo040 = 41 = 41	ldo261 = 31	0.983	0.016	0.002	0.005	378439	0.975683	0	0	0	336652	0.981	0.019	0	0.00475	NA	NA	NA	NA	NA	NA
ldo041 = 44	ldo263 = 40	0.983	0.012	0.005	0.0055	20503	0.750579	0	0	4e-06	18221	1	0	0	0	NA	NA	NA	NA	NA	NA
ldo042 = 32	ldo049 = 43	0.983	0.017	0.001	0.00475	327814	1	0	0	1e-06	291932	0.977	0.023	0	0.00575	NA	NA	NA	NA	NA	NA
ldo042 = 32	ldo257 = 23	0.983	0.017	0	0.00425	272754	1	0	0	0	243367	1	0	0	0	NA	NA	NA	NA	NA	NA
ldo042 = 32	ldo264 = 42	0.983	0.017	0	0.00425	392166	1	0	0	0	351744	1	0	0	0	NA	NA	NA	NA	NA	NA
ldo045 = 7B	ldo049 = 43	0.983	0.017	0	0.00425	217221	0.994268	0	0	1e-06	190595	1	0	0	0	NA	NA	NA	NA	NA	NA
ldo049 = 43	ldo050 = 37	0.983	0.017	0	0.00425	705789	1	0	0	1e-05	631463	0.976	0.024	0	0.006	NA	NA	NA	NA	NA	NA
ldo049 = 43	ldo264 = 42	0.983	0.016	0	0.004	736873	1	0	0	0	661500	0.984	0.016	0	0.004	NA	NA	NA	NA	NA	NA
ldo050 = 37	ldo058 = 33	0.983	0.017	0	0.00425	171852	1	0	0	2e-06	150010	1	0	0	0	NA	NA	NA	NA	NA	NA
ldo052 = 46	ldo055 = 11	0.983	0.017	0	0.00425	431695	1	0	0	0	384097	0.979	0.021	0	0.00525	NA	NA	NA	NA	NA	NA
ldo052 = 46	ldo242 = 102	0.983	0.017	0	0.00425	15594	0.751828	0	0	0	13739	1	0	0	0	NA	NA	NA	NA	NA	NA
ldo055 = 11	ldo056 = 5	0.983	0.016	0.001	0.0045	21391	0.869971	2e-05	0	6e-06	18698	1	0	0	0	NA	NA	NA	NA	NA	NA
ldo055 = 11	ldo242 = 102	0.983	0.017	0	0.00425	22839	0.799698	0	0	0	20301	1	0	0	0	NA	NA	NA	NA	NA	NA
ldo057 = 22	ldo066 = 35	0.983	0.015	0.002	0.00475	487041	1	0	0	0	432884	1	0	0	0	NA	NA	NA	NA	NA	NA
ldo057 = 22	ldo252 = 12	0.983	0.017	0	0.00425	19237	0.633749	0	0	0	16747	0.957	0.043	0	0.01075	NA	NA	NA	NA	NA	NA
ldo057 = 22	ldo257 = 23	0.983	0.017	0	0.00425	498694	1	0	0	0	445586	0.97	0.03	0	0.0075	NA	NA	NA	NA	NA	NA
ldo060 = 34	ldo066 = 35	0.983	0.017	0	0.00425	538257	1	0	0	0	479240	1	0	0	0	NA	NA	NA	NA	NA	NA
ldo060 = 34	ldo252 = 12	0.983	0.017	0	0.00425	21301	0.567796	0	0	1e-06	18516	0.962	0.038	0	0.0095	NA	NA	NA	NA	NA	NA
ldo060 = 34	ldo267 = 47	0.983	0.017	0	0.00425	843241	1	0	0	0	760131	1	0	0	0	NA	NA	NA	NA	NA	NA
ldo062 = 28	ldo252 = 12	0.983	0.017	0	0.00425	23207	0.596606	0	0	3e-06	20215	1	0	0	0	NA	NA	NA	NA	NA	NA
ldo062 = 28	ldo257 = 23	0.983	0.017	0	0.00425	600945	1	0	0	0	539372	0.977	0.023	0	0.00575	NA	NA	NA	NA	NA	NA
ldo062 = 28	ldo263 = 40	0.983	0.017	0	0.00425	900510	1	0	0	5e-06	814012	0.977	0.023	0	0.00575	NA	NA	NA	NA	NA	NA
ldo066 = 35	ldo252 = 12	0.983	0.015	0.002	0.00475	15845	0.697581	0	0	1e-06	13681	1	0	0	0	NA	NA	NA	NA	NA	NA
ldo066 = 35	ldo254 = 14	0.983	0.017	0	0.00425	526510	1	0	0	1e-06	469066	1	0	0	0	NA	NA	NA	NA	NA	NA
ldo254 = 14	ldo261 = 31	0.983	0.016	0	0.004	568055	1	0	0	0	509457	0.973	0.027	0	0.00675	NA	NA	NA	NA	NA	NA
ldo044 = 7A	ldo257 = 23	0.984	0.016	0	0.004	542847	1	0	0	1e-06	477710	1	0	0	0	NA	NA	NA	NA	NA	NA
ldo044 = 7A	ldo264 = 42	0.984	0.015	0	0.00375	789858	1	0	0	0	697800	0.97	0.03	0	0.0075	NA	NA	NA	NA	NA	NA
ldo059 = 17	ldo241 = 29	0.984	0.016	0	0.004	344972	1	0	0	0	306441	1	0	0	0	NA	NA	NA	NA	NA	NA
ldo037 = 1	ldo058 = 33	0.984	0.016	0	0.004	181963	1	0	0	0	159510	0.979	0.021	0	0.00525	NA	NA	NA	NA	NA	NA
ldo037 = 1	ldo261 = 31	0.984	0.014	0.002	0.0045	649371	1	0	0	0	585639	0.975	0.025	0	0.00625	NA	NA	NA	NA	NA	NA
ldo037 = 1	ldo267 = 47	0.984	0.016	0	0.004	947094	1	0	0	1e-06	859223	1	0	0	0	NA	NA	NA	NA	NA	NA
ldo038 = 3	ldo041 = 44	0.984	0.015	0.001	0.00425	20010	0.790247	0	0	0	17789	1	0	0	0	NA	NA	NA	NA	NA	NA
ldo038 = 3	ldo049 = 43	0.984	0.016	0	0.004	738988	1	0	0	0	664108	0.97	0.03	0	0.0075	NA	NA	NA	NA	NA	NA
ldo039 = 26	ldo043 = 38	0.984	0.016	0	0.004	583949	1	0	0	0	525154	0.977	0.023	0	0.00575	NA	NA	NA	NA	NA	NA
ldo039 = 26	ldo049 = 43	0.984	0.016	0	0.004	788235	1	0	0	0	709837	0.967	0.033	0	0.00825	NA	NA	NA	NA	NA	NA
ldo039 = 26	ldo160 = 4	0.984	0.013	0.003	0.00475	682430	1	0	0	1e-06	611035	1	0	0	0	NA	NA	NA	NA	NA	NA
ldo039 = 26	ldo261 = 31	0.984	0.016	0	0.004	684716	1	0	0	0	618728	0.982	0.018	0	0.0045	NA	NA	NA	NA	NA	NA
ldo040 = 41 = 41	ldo043 = 38	0.984	0.016	0	0.004	321020	0.978961	0	0	0	284163	1	0	0	0	NA	NA	NA	NA	NA	NA
ldo040 = 41 = 41	ldo050 = 37	0.984	0.015	0	0.00375	499572	0.975604	0	0	0	444535	1	0	0	0	NA	NA	NA	NA	NA	NA
ldo040 = 41 = 41	ldo055 = 11	0.984	0.011	0.005	0.00525	443753	0.976192	0	0	1e-06	394456	1	0	0	0	NA	NA	NA	NA	NA	NA
ldo040 = 41 = 41	ldo062 = 28	0.984	0.016	0	0.004	516378	0.977974	0	0	0	460061	0.973	0.027	0	0.00675	NA	NA	NA	NA	NA	NA
ldo042 = 32	ldo057 = 22	0.984	0.013	0.003	0.00475	322433	1	0	0	0	287254	0.975	0.025	0	0.00625	NA	NA	NA	NA	NA	NA
ldo042 = 32	ldo249 = 9	0.984	0.013	0.003	0.00475	102951	1	0	0	1e-06	91075	1	0	0	0	NA	NA	NA	NA	NA	NA
ldo043 = 38	ldo160 = 4	0.984	0.016	0	0.004	394102	1	0	0	0	348816	1	0	0	0	NA	NA	NA	NA	NA	NA
ldo043 = 38	ldo241 = 29	0.984	0.016	0	0.004	508374	1	0	0	0	454518	1	0	0	0	NA	NA	NA	NA	NA	NA
ldo043 = 38	ldo254 = 14	0.984	0.016	0	0.004	484768	1	0	0	0	432539	1	0	0	0	NA	NA	NA	NA	NA	NA
ldo045 = 7B	ldo052 = 46	0.984	0.015	0.001	0.00425	150716	0.9796	0	0	1e-06	131636	0.965	0.035	0	0.00875	NA	NA	NA	NA	NA	NA
ldo045 = 7B	ldo160 = 4	0.984	0.015	0.001	0.00425	188270	0.978912	0	0	0	164409	1	0	0	0	NA	NA	NA	NA	NA	NA
ldo045 = 7B	ldo241 = 29	0.984	0.016	0	0.004	241434	0.984907	0	0	1e-06	212773	0.977	0.023	0	0.00575	NA	NA	NA	NA	NA	NA
ldo048 = 30	ldo060 = 34	0.984	0.016	0	0.004	794132	1	0	0	1e-06	712740	1	0	0	0	NA	NA	NA	NA	NA	NA
ldo049 = 43	ldo056 = 5	0.984	0.007	0.009	0.00625	21246	0.924415	0	0	2e-06	18468	1	0	0	0	NA	NA	NA	NA	NA	NA
ldo049 = 43	ldo267 = 47	0.984	0.016	0	0.004	776222	1	0	0	1e-06	698236	1	0	0	0	NA	NA	NA	NA	NA	NA
ldo050 = 37	ldo057 = 22	0.984	0.015	0.001	0.00425	693151	1	0	0	6e-06	620570	1	0	0	0	NA	NA	NA	NA	NA	NA
ldo050 = 37	ldo059 = 17	0.984	0.015	0	0.00375	355678	1	0	0	0	315816	1	0	0	0	NA	NA	NA	NA	NA	NA
ldo050 = 37	ldo257 = 23	0.984	0.015	0	0.00375	580941	1	0	0	0	520777	1	0	0	0	NA	NA	NA	NA	NA	NA
ldo052 = 46	ldo057 = 22	0.984	0.016	0.001	0.0045	417400	1	0	0	0	370635	0.978	0.022	0	0.0055	NA	NA	NA	NA	NA	NA
ldo052 = 46	ldo160 = 4	0.984	0.016	0	0.004	366782	1	0	0	2e-06	323603	1	0	0	0	NA	NA	NA	NA	NA	NA
ldo056 = 5	ldo057 = 22	0.984	0.016	0	0.004	20868	0.857451	0	0	1e-06	18165	1	0	0	0	NA	NA	NA	NA	NA	NA
ldo057 = 22	ldo241 = 29	0.984	0.016	0	0.004	672743	1	0	0	2e-06	602746	0.961	0.039	0	0.00975	NA	NA	NA	NA	NA	NA
ldo057 = 22	ldo263 = 40	0.984	0.016	0	0.004	742848	1	0	0	3e-06	668410	1	0	0	0	NA	NA	NA	NA	NA	NA
ldo057 = 22	ldo267 = 47	0.984	0.016	0	0.004	762176	1	0	0	0	686067	0.978	0.022	0	0.0055	NA	NA	NA	NA	NA	NA
ldo058 = 33	ldo060 = 34	0.984	0.016	0	0.004	162425	0.993643	0	0	3e-06	141594	0.973	0.027	0	0.00675	NA	NA	NA	NA	NA	NA
ldo058 = 33	ldo061 = 2	0.984	0.015	0	0.00375	3235	1	0	0	0	2795	1	0	0	0	NA	NA	NA	NA	NA	NA
ldo061 = 2	ldo261 = 31	0.984	0.016	0	0.004	11757	1	0	0	2e-06	10343	1	0	0	0	NA	NA	NA	NA	NA	NA
ldo062 = 28	ldo264 = 42	0.984	0.016	0	0.004	876199	1	0	0	0	790695	0.983	0.017	0	0.00425	NA	NA	NA	NA	NA	NA
ldo160 = 4	ldo254 = 14	0.984	0.012	0.004	0.005	566177	1	0	0	0	503050	0.966	0.034	0	0.0085	NA	NA	NA	NA	NA	NA
ldo241 = 29	ldo254 = 14	0.984	0.014	0.002	0.0045	730059	1	0	0	0	655618	0.965	0.035	0	0.00875	NA	NA	NA	NA	NA	NA
ldo249 = 9	ldo254 = 14	0.984	0.013	0.003	0.00475	205623	1	0	0	1e-06	182487	0.963	0.037	0	0.00925	NA	NA	NA	NA	NA	NA
ldo257 = 23	ldo264 = 42	0.984	0.016	0	0.004	607063	1	0	0	0	546023	1	0	0	0	NA	NA	NA	NA	NA	NA
ldo044 = 7A	ldo261 = 31	0.985	0.014	0.001	0.004	571400	1	0	0	0	502980	0.976	0.024	0	0.006	NA	NA	NA	NA	NA	NA
ldo037 = 1	ldo041 = 44	0.985	0.015	0	0.00375	20229	0.763316	0	2e-06	3e-06	17960	1	0	0	0	NA	NA	NA	NA	NA	NA
ldo037 = 1	ldo052 = 46	0.985	0.014	0	0.0035	515780	1	0	0	0	461186	0.972	0.028	0	0.007	NA	NA	NA	NA	NA	NA
ldo038 = 3	ldo045 = 7B	0.985	0.015	0	0.00375	260363	0.984991	0	0	3e-06	230459	1	0	0	0	NA	NA	NA	NA	NA	NA
ldo038 = 3	ldo254 = 14	0.985	0.015	0	0.00375	786539	1	0	0	0	708958	0.982	0.018	0	0.0045	NA	NA	NA	NA	NA	NA
ldo039 = 26	ldo044 = 7A	0.985	0.015	0	0.00375	845622	1	0	0	0	749225	1	0	0	0	NA	NA	NA	NA	NA	NA
ldo039 = 26	ldo055 = 11	0.985	0.014	0.001	0.004	798817	1	0	0	4e-06	721558	1	0	0	0	NA	NA	NA	NA	NA	NA
ldo039 = 26	ldo058 = 33	0.985	0.015	0	0.00375	191427	1	0	0	1e-06	168210	1	0	0	0	NA	NA	NA	NA	NA	NA
ldo039 = 26	ldo061 = 2	0.985	0.015	0	0.00375	17349	1	0	0	0	15321	1	0	0	0	NA	NA	NA	NA	NA	NA
ldo039 = 26	ldo242 = 102	0.985	0.015	0	0.00375	28637	0.883294	0	0	1e-06	25639	1	0	0	0	NA	NA	NA	NA	NA	NA
ldo040 = 41 = 41	ldo042 = 32	0.985	0.014	0.001	0.004	234202	0.980467	0	0	0	207609	0.984	0.016	0	0.004	NA	NA	NA	NA	NA	NA
ldo040 = 41 = 41	ldo044 = 7A	0.985	0.014	0	0.0035	466192	0.9797	0	0	1e-06	407004	0.971	0.029	0	0.00725	NA	NA	NA	NA	NA	NA
ldo040 = 41 = 41	ldo048 = 30	0.985	0.015	0	0.00375	517492	0.975381	0	1e-06	2e-06	461052	1	0	0	0	NA	NA	NA	NA	NA	NA
ldo040 = 41 = 41	ldo254 = 14	0.985	0.015	0	0.00375	461963	0.979607	0	0	0	410517	0.971	0.029	0	0.00725	NA	NA	NA	NA	NA	NA
ldo042 = 32	ldo055 = 11	0.985	0.015	0	0.00375	333605	1	0	0	0	298041	1	0	0	0	NA	NA	NA	NA	NA	NA
ldo042 = 32	ldo060 = 34	0.985	0.015	0	0.00375	355393	1	0	0	1e-06	317154	0.99	0.01	0	0.0025	NA	NA	NA	NA	NA	NA
ldo042 = 32	ldo160 = 4	0.985	0.014	0.001	0.004	282827	1	0	0	0	250428	1	0	0	0	NA	NA	NA	NA	NA	NA
ldo045 = 7B	ldo066 = 35	0.985	0.015	0.001	0.00425	175314	0.980318	0	0	1e-06	153457	1	0	0	0	NA	NA	NA	NA	NA	NA
ldo045 = 7B	ldo254 = 14	0.985	0.014	0.001	0.004	230570	0.987167	0	0	1e-06	202852	1	0	0	0	NA	NA	NA	NA	NA	NA
ldo045 = 7B	ldo267 = 47	0.985	0.013	0.002	0.00425	273102	0.985708	0	0	1e-06	241897	0.98	0.02	0	0.005	NA	NA	NA	NA	NA	NA
ldo048 = 30	ldo049 = 43	0.985	0.014	0	0.0035	731635	1	0	0	0	655205	0.988	0.012	0	0.003	NA	NA	NA	NA	NA	NA
ldo048 = 30	ldo252 = 12	0.985	0.014	0.001	0.004	23374	0.641348	2e-06	0	4e-06	20421	1	0	0	0	NA	NA	NA	NA	NA	NA
ldo049 = 43	ldo242 = 102	0.985	0.014	0.001	0.004	22474	0.847443	0	0	1e-06	19911	1	0	0	0	NA	NA	NA	NA	NA	NA
ldo050 = 37	ldo267 = 47	0.985	0.014	0.002	0.0045	893564	1	0	0	5e-06	807026	1	0	0	0	NA	NA	NA	NA	NA	NA
ldo052 = 46	ldo062 = 28	0.985	0.015	0	0.00375	503470	1	0	0	0	448788	1	0	0	0	NA	NA	NA	NA	NA	NA
ldo052 = 46	ldo254 = 14	0.985	0.015	0	0.00375	450596	1	0	0	0	400700	0.973	0.027	0	0.00675	NA	NA	NA	NA	NA	NA
ldo052 = 46	ldo267 = 47	0.985	0.015	0	0.00375	535213	1	0	0	0	479090	0.978	0.022	0	0.0055	NA	NA	NA	NA	NA	NA
ldo055 = 11	ldo058 = 33	0.985	0.015	0	0.00375	152462	1	0	0	2e-06	133185	0.974	0.026	0	0.0065	NA	NA	NA	NA	NA	NA
ldo055 = 11	ldo059 = 17	0.985	0.015	0	0.00375	315110	1	0	0	0	279767	0.984	0.016	0	0.004	NA	NA	NA	NA	NA	NA
ldo055 = 11	ldo254 = 14	0.985	0.015	0	0.00375	661557	1	0	0	0	593122	0.988	0.012	0	0.003	NA	NA	NA	NA	NA	NA
ldo056 = 5	ldo062 = 28	0.985	0.013	0.001	0.00375	25255	0.914463	0	0	1e-06	22088	1	0	0	0	NA	NA	NA	NA	NA	NA
ldo056 = 5	ldo263 = 40	0.985	0.015	0	0.00375	26214	0.878941	0	0	0	23009	1	0	0	0	NA	NA	NA	NA	NA	NA
ldo057 = 22	ldo160 = 4	0.985	0.015	0	0.00375	521542	1	0	0	4e-06	462393	0.989	0.011	0	0.00275	NA	NA	NA	NA	NA	NA
ldo060 = 34	ldo242 = 102	0.985	0.015	0	0.00375	24401	0.895577	0	0	1e-06	21670	0.964	0.036	0	0.009	NA	NA	NA	NA	NA	NA
ldo060 = 34	ldo249 = 9	0.985	0.015	0	0.00375	209587	1	0	0	0	185822	1	0	0	0	NA	NA	NA	NA	NA	NA
ldo061 = 2	ldo257 = 23	0.985	0.015	0	0.00375	11366	1	0	0	3e-06	9991	1	0	0	0	NA	NA	NA	NA	NA	NA
ldo062 = 28	ldo261 = 31	0.985	0.015	0	0.00375	633197	1	0	0	0	569067	1	0	0	0	NA	NA	NA	NA	NA	NA
ldo066 = 35	ldo241 = 29	0.985	0.015	0	0.00375	552062	1	0	0	0	492692	0.985	0.015	0	0.00375	NA	NA	NA	NA	NA	NA
ldo066 = 35	ldo249 = 9	0.985	0.015	0	0.00375	156040	1	0	0	2e-06	137798	0.977	0.023	0	0.00575	NA	NA	NA	NA	NA	NA
ldo252 = 12	ldo263 = 40	0.985	0.014	0	0.0035	24194	0.630283	0	0	0	21162	1	0	0	0	NA	NA	NA	NA	NA	NA
ldo261 = 31	ldo264 = 42	0.985	0.013	0.003	0.00475	640316	1	0	0	0	576845	1	0	0	0	NA	NA	NA	NA	NA	NA
ldo261 = 31	ldo267 = 47	0.985	0.015	0	0.00375	674315	1	0	0	0	608688	0.975	0.025	0	0.00625	NA	NA	NA	NA	NA	NA
ldo044 = 7A	ldo241 = 29	0.986	0.014	0	0.0035	735096	1	0	0	0	647639	0.981	0.019	0	0.00475	NA	NA	NA	NA	NA	NA
ldo059 = 17	ldo160 = 4	0.986	0.014	0	0.0035	268381	1	0	0	0	236078	1	0	0	0	NA	NA	NA	NA	NA	NA
ldo059 = 17	ldo261 = 31	0.986	0.011	0.002	0.00375	268864	1	0	0	5e-06	238654	1	0	0	0	NA	NA	NA	NA	NA	NA
ldo059 = 17	ldo264 = 42	0.986	0.014	0	0.0035	371340	1	0	0	0	330743	1	0	0	0	NA	NA	NA	NA	NA	NA
ldo059 = 17	ldo267 = 47	0.986	0.014	0	0.0035	390834	1	0	0	0	348845	1	0	0	0	NA	NA	NA	NA	NA	NA
ldo037 = 1	ldo066 = 35	0.986	0.014	0	0.0035	602410	1	0	0	0	539621	1	0	0	0	NA	NA	NA	NA	NA	NA
ldo038 = 3	ldo043 = 38	0.986	0.014	0	0.0035	546572	1	0	0	0	490463	0.98	0.02	0	0.005	NA	NA	NA	NA	NA	NA
ldo038 = 3	ldo044 = 7A	0.986	0.014	0	0.0035	792360	1	0	0	0	700868	0.978	0.022	0	0.0055	NA	NA	NA	NA	NA	NA
ldo038 = 3	ldo057 = 22	0.986	0.014	0	0.0035	726031	1	0	0	0	652933	0.966	0.034	0	0.0085	NA	NA	NA	NA	NA	NA
ldo039 = 26	ldo050 = 37	0.986	0.014	0	0.0035	907674	1	0	0	1e-06	820738	1	0	0	0	NA	NA	NA	NA	NA	NA
ldo039 = 26	ldo052 = 46	0.986	0.014	0	0.0035	543124	1	0	0	0	486747	0.981	0.019	0	0.00475	NA	NA	NA	NA	NA	NA
ldo039 = 26	ldo062 = 28	0.986	0.014	0	0.0035	938212	1	0	0	0	849385	0.986	0.014	0	0.0035	NA	NA	NA	NA	NA	NA
ldo039 = 26	ldo263 = 40	0.986	0.014	0	0.0035	975509	1	0	0	3e-06	886759	1	0	0	0	NA	NA	NA	NA	NA	NA
ldo040 = 41 = 41	ldo066 = 35	0.986	0.014	0	0.0035	353221	0.976646	0	0	0	312122	1	0	0	0	NA	NA	NA	NA	NA	NA
ldo040 = 41 = 41	ldo160 = 4	0.986	0.014	0	0.0035	376182	0.979485	0	0	0	331685	1	0	0	0	NA	NA	NA	NA	NA	NA
ldo041 = 44	ldo254 = 14	0.986	0.014	0	0.0035	17800	0.831626	0	0	0	15738	1	0	0	0	NA	NA	NA	NA	NA	NA
ldo043 = 38	ldo050 = 37	0.986	0.013	0	0.00325	522557	1	0	0	0	466797	0.98	0.02	0	0.005	NA	NA	NA	NA	NA	NA
ldo045 = 7B	ldo050 = 37	0.986	0.011	0.004	0.00475	248835	0.984992	0	0	1e-06	219286	1	0	0	0	NA	NA	NA	NA	NA	NA
ldo045 = 7B	ldo057 = 22	0.986	0.014	0	0.0035	213151	0.98347	0	0	1e-06	187147	0.969	0.031	0	0.00775	NA	NA	NA	NA	NA	NA
ldo048 = 30	ldo052 = 46	0.986	0.014	0	0.0035	504648	1	0	0	0	449730	0.973	0.027	0	0.00675	NA	NA	NA	NA	NA	NA
ldo048 = 30	ldo055 = 11	0.986	0.013	0	0.00325	741802	1	0	0	0	666364	0.981	0.019	0	0.00475	NA	NA	NA	NA	NA	NA
ldo048 = 30	ldo059 = 17	0.986	0.014	0	0.0035	368595	1	0	0	2e-06	327587	0.974	0.026	0	0.0065	NA	NA	NA	NA	NA	NA
ldo050 = 37	ldo066 = 35	0.986	0.014	0	0.0035	569090	1	0	0	1e-06	507563	0.986	0.014	0	0.0035	NA	NA	NA	NA	NA	NA
ldo055 = 11	ldo160 = 4	0.986	0.012	0.002	0.004	538526	1	0	0	0	478582	1	0	0	0	NA	NA	NA	NA	NA	NA
ldo055 = 11	ldo249 = 9	0.986	0.012	0.002	0.004	195348	1	0	0	0	173565	0.983	0.017	0	0.00425	NA	NA	NA	NA	NA	NA
ldo066 = 35	ldo160 = 4	0.986	0.013	0	0.00325	428140	1	0	0	1e-06	378161	1	0	0	0	NA	NA	NA	NA	NA	NA
ldo066 = 35	ldo267 = 47	0.986	0.014	0	0.0035	625636	1	0	0	1e-06	561015	1	0	0	0	NA	NA	NA	NA	NA	NA
ldo249 = 9	ldo257 = 23	0.986	0.012	0.002	0.004	159440	1	0	0	0	141415	0.979	0.021	0	0.00525	NA	NA	NA	NA	NA	NA
ldo249 = 9	ldo263 = 40	0.986	0.014	0	0.0035	238010	1	0	0	0	212504	1	0	0	0	NA	NA	NA	NA	NA	NA
ldo252 = 12	ldo267 = 47	0.986	0.014	0	0.0035	24733	0.603647	0	0	2e-06	21675	1	0	0	0	NA	NA	NA	NA	NA	NA
ldo254 = 14	ldo263 = 40	0.986	0.012	0.002	0.004	807053	1	0	0	0	727788	0.976	0.024	0	0.006	NA	NA	NA	NA	NA	NA
ldo263 = 40	ldo264 = 42	0.986	0.014	0	0.0035	909797	1	0	0	2e-06	824282	1	0	0	0	NA	NA	NA	NA	NA	NA
ldo264 = 42	ldo267 = 47	0.986	0.013	0	0.00325	933428	1	0	0	1e-06	846024	0.977	0.023	0	0.00575	NA	NA	NA	NA	NA	NA
ldo044 = 7A	ldo048 = 30	0.987	0.013	0	0.00325	783985	1	0	0	0	690968	0.978	0.022	0	0.0055	NA	NA	NA	NA	NA	NA
ldo044 = 7A	ldo049 = 43	0.987	0.013	0	0.00325	658852	1	0	0	0	578045	0.977	0.023	0	0.00575	NA	NA	NA	NA	NA	NA
ldo044 = 7A	ldo160 = 4	0.987	0.012	0.001	0.0035	570112	1	0	0	2e-06	497463	1	0	0	0	NA	NA	NA	NA	NA	NA
ldo044 = 7A	ldo267 = 47	0.987	0.013	0	0.00325	832564	1	0	0	0	736918	1	0	0	0	NA	NA	NA	NA	NA	NA
ldo037 = 1	ldo050 = 37	0.987	0.013	0	0.00325	859967	1	0	0	4e-06	775786	1	0	0	0	NA	NA	NA	NA	NA	NA
ldo037 = 1	ldo056 = 5	0.987	0.013	0	0.00325	25868	0.859705	0	0	0	22664	1	0	0	0	NA	NA	NA	NA	NA	NA
ldo037 = 1	ldo242 = 102	0.987	0.012	0.001	0.0035	27202	0.884502	0	0	0	24265	1	0	0	0	NA	NA	NA	NA	NA	NA
ldo038 = 3	ldo039 = 26	0.987	0.012	0.001	0.0035	950691	1	0	0	2e-06	863630	0.967	0.033	0	0.00825	NA	NA	NA	NA	NA	NA
ldo038 = 3	ldo040 = 41	0.987	0.013	0	0.00325	523466	0.977204	0	1e-06	1e-06	467899	0.982	0.018	0	0.0045	NA	NA	NA	NA	NA	NA
ldo038 = 3	ldo052 = 46	0.987	0.012	0	0.003	510497	1	0	0	0	456619	0.98	0.02	0	0.005	NA	NA	NA	NA	NA	NA
ldo038 = 3	ldo059 = 17	0.987	0.013	0	0.00325	372746	1	0	0	0	332426	1	0	0	0	NA	NA	NA	NA	NA	NA
ldo038 = 3	ldo261 = 31	0.987	0.013	0	0.00325	641972	1	0	0	0	579051	1	0	0	0	NA	NA	NA	NA	NA	NA
ldo039 = 26	ldo045 = 7B	0.987	0.013	0	0.00325	277203	0.984742	0	0	1e-06	245717	1	0	0	0	NA	NA	NA	NA	NA	NA
ldo039 = 26	ldo267 = 47	0.987	0.013	0	0.00325	1000420	1	0	0	1e-06	909681	0.981	0.019	0	0.00475	NA	NA	NA	NA	NA	NA
ldo040 = 41 = 41	ldo057 = 22	0.987	0.013	0	0.00325	429108	0.978662	0	0	0	380542	0.975	0.025	0	0.00625	NA	NA	NA	NA	NA	NA
ldo040 = 41 = 41	ldo263 = 40	0.987	0.013	0	0.00325	534020	0.977557	0	0	0	477535	1	0	0	0	NA	NA	NA	NA	NA	NA
ldo040 = 41 = 41	ldo267 = 47	0.987	0.012	0	0.003	548373	0.977016	0	0	0	490648	1	0	0	0	NA	NA	NA	NA	NA	NA
ldo041 = 44	ldo055 = 11	0.987	0.013	0	0.00325	16995	0.64688	0	0	4e-06	15020	1	0	0	0	NA	NA	NA	NA	NA	NA
ldo041 = 44	ldo264 = 42	0.987	0.013	0	0.00325	19939	0.702289	2e-06	3e-06	1e-05	17695	1	0	0	0	NA	NA	NA	NA	NA	NA
ldo042 = 32	ldo045 = 7B	0.987	0.012	0	0.003	116189	1	0	0	1e-06	102139	1	0	0	0	NA	NA	NA	NA	NA	NA
ldo042 = 32	ldo267 = 47	0.987	0.012	0.001	0.0035	412271	1	0	0	0	370542	1	0	0	0	NA	NA	NA	NA	NA	NA
ldo043 = 38	ldo045 = 7B	0.987	0.013	0	0.00325	161268	0.984967	0	0	1e-06	141357	1	0	0	0	NA	NA	NA	NA	NA	NA
ldo043 = 38	ldo048 = 30	0.987	0.013	0	0.00325	541523	1	0	0	1e-06	484285	1	0	0	0	NA	NA	NA	NA	NA	NA
ldo043 = 38	ldo267 = 47	0.987	0.012	0	0.003	574927	1	0	0	1e-06	516407	1	0	0	0	NA	NA	NA	NA	NA	NA
ldo045 = 7B	ldo058 = 33	0.987	0.007	0.006	0.00475	53401	1	0	0	1e-06	45759	1	0	0	0	NA	NA	NA	NA	NA	NA
ldo045 = 7B	ldo062 = 28	0.987	0.013	0	0.00325	257077	0.985459	0	0	1e-06	226830	1	0	0	0	NA	NA	NA	NA	NA	NA
ldo045 = 7B	ldo261 = 31	0.987	0.013	0	0.00325	188221	0.981489	0	0	1e-06	165811	0.98	0.02	0	0.005	NA	NA	NA	NA	NA	NA
ldo048 = 30	ldo057 = 22	0.987	0.013	0	0.00325	718412	1	0	0	0	643754	0.98	0.02	0	0.005	NA	NA	NA	NA	NA	NA
ldo049 = 43	ldo160 = 4	0.987	0.009	0.004	0.00425	531331	1	0	0	0	470858	1	0	0	0	NA	NA	NA	NA	NA	NA
ldo049 = 43	ldo241 = 29	0.987	0.013	0	0.00325	685281	1	0	0	0	613538	1	0	0	0	NA	NA	NA	NA	NA	NA
ldo049 = 43	ldo263 = 40	0.987	0.005	0.008	0.00525	756671	1	0	0	0	680324	0.977	0.023	0	0.00575	NA	NA	NA	NA	NA	NA
ldo050 = 37	ldo056 = 5	0.987	0.013	0	0.00325	24420	0.882596	0	0	1e-06	21326	1	0	0	0	NA	NA	NA	NA	NA	NA
ldo050 = 37	ldo249 = 9	0.987	0.012	0.001	0.0035	221876	1	0	0	0	197254	1	0	0	0	NA	NA	NA	NA	NA	NA
ldo050 = 37	ldo264 = 42	0.987	0.013	0	0.00325	847765	1	0	0	8e-06	764115	1	0	0	0	NA	NA	NA	NA	NA	NA
ldo052 = 46	ldo241 = 29	0.987	0.013	0	0.00325	472097	1	0	0	0	420732	0.972	0.028	0	0.007	NA	NA	NA	NA	NA	NA
ldo055 = 11	ldo241 = 29	0.987	0.011	0.002	0.00375	693865	1	0	0	0	623188	0.976	0.024	0	0.006	NA	NA	NA	NA	NA	NA
ldo055 = 11	ldo261 = 31	0.987	0.012	0.001	0.0035	540556	1	0	0	0	484834	0.977	0.023	0	0.00575	NA	NA	NA	NA	NA	NA
ldo055 = 11	ldo267 = 47	0.987	0.013	0	0.00325	786905	1	0	0	1e-06	710014	1	0	0	0	NA	NA	NA	NA	NA	NA
ldo057 = 22	ldo261 = 31	0.987	0.011	0.002	0.00375	523798	1	0	0	1e-06	468736	0.966	0.034	0	0.0085	NA	NA	NA	NA	NA	NA
ldo058 = 33	ldo241 = 29	0.987	0.011	0.002	0.00375	166110	1	0	0	0	145081	0.97	0.03	0	0.0075	NA	NA	NA	NA	NA	NA
ldo060 = 34	ldo160 = 4	0.987	0.013	0	0.00325	576988	1	0	0	0	512235	1	0	0	0	NA	NA	NA	NA	NA	NA
ldo060 = 34	ldo241 = 29	0.987	0.013	0	0.00325	743862	1	0	0	1e-06	667463	0.976	0.024	0	0.006	NA	NA	NA	NA	NA	NA
ldo060 = 34	ldo264 = 42	0.987	0.011	0.002	0.00375	800409	1	0	0	0	720132	1	0	0	0	NA	NA	NA	NA	NA	NA
ldo062 = 28	ldo267 = 47	0.987	0.013	0	0.00325	923617	1	0	0	3e-06	835164	1	0	0	0	NA	NA	NA	NA	NA	NA
ldo249 = 9	ldo261 = 31	0.987	0.013	0	0.00325	168143	1	0	0	0	149304	1	0	0	0	NA	NA	NA	NA	NA	NA
ldo249 = 9	ldo264 = 42	0.987	0.013	0	0.00325	231538	1	0	0	3e-06	206376	1	0	0	0	NA	NA	NA	NA	NA	NA
ldo254 = 14	ldo267 = 47	0.987	0.013	0	0.00325	827119	1	0	0	0	746231	0.98	0.02	0	0.005	NA	NA	NA	NA	NA	NA
ldo257 = 23	ldo263 = 40	0.987	0.008	0.005	0.0045	621698	1	0	0	0	560037	0.982	0.018	0	0.0045	NA	NA	NA	NA	NA	NA
ldo044 = 7A	ldo263 = 40	0.988	0.011	0.001	0.00325	811959	1	0	0	3e-06	718388	0.974	0.026	0	0.0065	NA	NA	NA	NA	NA	NA
ldo037 = 1	ldo039 = 26	0.988	0.011	0.001	0.00325	962176	1	0	0	2e-06	873945	1	0	0	0	NA	NA	NA	NA	NA	NA
ldo037 = 1	ldo042 = 32	0.988	0.012	0	0.003	397194	1	0	0	0	356566	0.981	0.019	0	0.00475	NA	NA	NA	NA	NA	NA
ldo038 = 3	ldo042 = 32	0.988	0.012	0	0.003	393457	1	0	0	0	353292	1	0	0	0	NA	NA	NA	NA	NA	NA
ldo038 = 3	ldo058 = 33	0.988	0.011	0.001	0.00325	180268	1	0	0	0	158134	0.977	0.023	0	0.00575	NA	NA	NA	NA	NA	NA
ldo038 = 3	ldo066 = 35	0.988	0.012	0	0.003	596100	1	0	0	0	534126	0.981	0.019	0	0.00475	NA	NA	NA	NA	NA	NA
ldo039 = 26	ldo041 = 44	0.988	0.012	0.001	0.0035	21340	0.77109	0	0	0	18986	1	0	0	0	NA	NA	NA	NA	NA	NA
ldo039 = 26	ldo060 = 34	0.988	0.012	0	0.003	856164	1	0	0	0	772727	0.986	0.014	0	0.0035	NA	NA	NA	NA	NA	NA
ldo039 = 26	ldo254 = 14	0.988	0.012	0	0.003	840120	1	0	0	0	758834	1	0	0	0	NA	NA	NA	NA	NA	NA
ldo039 = 26	ldo264 = 42	0.988	0.012	0	0.003	948117	1	0	0	0	860369	1	0	0	0	NA	NA	NA	NA	NA	NA
ldo045 = 7B	ldo061 = 2	0.988	0.012	0	0.003	4864	0.949288	0	1e-06	2e-06	4196	0.943	0.057	0	0.01425	NA	NA	NA	NA	NA	NA
ldo045 = 7B	ldo263 = 40	0.988	0.009	0.004	0.00425	266431	0.984709	0	0	0	235841	1	0	0	0	NA	NA	NA	NA	NA	NA
ldo048 = 30	ldo257 = 23	0.988	0.012	0	0.003	602253	1	0	0	0	540394	0.977	0.023	0	0.00575	NA	NA	NA	NA	NA	NA
ldo049 = 43	ldo055 = 11	0.988	0.003	0.009	0.00525	623026	1	0	0	3e-06	556989	0.978	0.022	0	0.0055	NA	NA	NA	NA	NA	NA
ldo050 = 37	ldo263 = 40	0.988	0.012	0	0.003	871311	1	0	0	5e-06	786639	1	0	0	0	NA	NA	NA	NA	NA	NA
ldo055 = 11	ldo263 = 40	0.988	0.012	0	0.003	766522	1	0	0	0	691254	0.983	0.017	0	0.00425	NA	NA	NA	NA	NA	NA
ldo056 = 5	ldo267 = 47	0.988	0.012	0	0.003	26814	0.874204	0	0	1e-06	23561	1	0	0	0	NA	NA	NA	NA	NA	NA
ldo058 = 33	ldo160 = 4	0.988	0.009	0.003	0.00375	129859	1	0	0	0	112400	1	0	0	0	NA	NA	NA	NA	NA	NA
ldo062 = 28	ldo066 = 35	0.988	0.012	0	0.003	588194	1	0	0	1e-06	525188	0.967	0.033	0	0.00825	NA	NA	NA	NA	NA	NA
ldo066 = 35	ldo263 = 40	0.988	0.011	0.002	0.00375	609619	1	0	0	0	546500	0.984	0.016	0	0.004	NA	NA	NA	NA	NA	NA
ldo160 = 4	ldo257 = 23	0.988	0.012	0	0.003	437408	1	0	0	0	388620	1	0	0	0	NA	NA	NA	NA	NA	NA
ldo160 = 4	ldo261 = 31	0.988	0.012	0	0.003	462497	1	0	0	0	411267	0.98	0.02	0	0.005	NA	NA	NA	NA	NA	NA
ldo254 = 14	ldo264 = 42	0.988	0.012	0	0.003	784670	1	0	0	0	706526	0.979	0.021	0	0.00525	NA	NA	NA	NA	NA	NA
ldo044 = 7A	ldo050 = 37	0.989	0.011	0	0.00275	756466	1	0	0	0	666059	1	0	0	0	NA	NA	NA	NA	NA	NA
ldo059 = 17	ldo263 = 40	0.989	0.005	0.006	0.00425	380857	1	0	0	0	339784	1	0	0	0	NA	NA	NA	NA	NA	NA
ldo037 = 1	ldo249 = 9	0.989	0.011	0	0.00275	234944	1	0	0	1e-06	209521	0.976	0.024	0	0.006	NA	NA	NA	NA	NA	NA
ldo038 = 3	ldo060 = 34	0.989	0.008	0.003	0.0035	802493	1	0	0	1e-06	722778	1	0	0	0	NA	NA	NA	NA	NA	NA
ldo038 = 3	ldo257 = 23	0.989	0.011	0	0.00275	609413	1	0	0	0	548905	0.966	0.034	0	0.0085	NA	NA	NA	NA	NA	NA
ldo039 = 26	ldo056 = 5	0.989	0.011	0	0.00275	27244	0.88013	0	0	2e-06	23933	1	0	0	0	NA	NA	NA	NA	NA	NA
ldo041 = 44	ldo066 = 35	0.989	0.004	0.008	0.005	13499	0.738345	0	0	0	11880	1	0	0	0	NA	NA	NA	NA	NA	NA
ldo042 = 32	ldo048 = 30	0.989	0.011	0	0.00275	389128	1	0	0	0	348231	1	0	0	0	NA	NA	NA	NA	NA	NA
ldo042 = 32	ldo061 = 2	0.989	0.01	0.001	0.003	7244	1	0	0	0	6315	1	0	0	0	NA	NA	NA	NA	NA	NA
ldo045 = 7B	ldo048 = 30	0.989	0.011	0	0.00275	257605	0.987496	0	0	1e-06	227059	1	0	0	0	NA	NA	NA	NA	NA	NA
ldo045 = 7B	ldo264 = 42	0.989	0.005	0.007	0.00475	259262	0.986575	0	0	1e-06	229277	1	0	0	0	NA	NA	NA	NA	NA	NA
ldo048 = 30	ldo254 = 14	0.989	0.011	0	0.00275	778547	1	0	0	0	699270	0.969	0.031	0	0.00775	NA	NA	NA	NA	NA	NA
ldo049 = 43	ldo254 = 14	0.989	0.011	0	0.00275	653272	1	0	0	0	583815	0.98	0.02	0	0.005	NA	NA	NA	NA	NA	NA
ldo050 = 37	ldo261 = 31	0.989	0.011	0	0.00275	613005	1	0	0	0	550293	0.98	0.02	0	0.005	NA	NA	NA	NA	NA	NA
ldo057 = 22	ldo249 = 9	0.989	0.004	0.006	0.004	189259	1	0	0	3e-06	167531	0.979	0.021	0	0.00525	NA	NA	NA	NA	NA	NA
ldo060 = 34	ldo061 = 2	0.989	0.011	0	0.00275	14786	0.959726	0	0	0	12927	1	0	0	0	NA	NA	NA	NA	NA	NA
ldo066 = 35	ldo242 = 102	0.989	0.011	0	0.00275	18122	0.95348	0	0	0	15988	1	0	0	0	NA	NA	NA	NA	NA	NA
ldo242 = 102	ldo264 = 42	0.989	0.011	0	0.00275	26778	0.908768	0	0	2e-06	23876	1	0	0	0	NA	NA	NA	NA	NA	NA
ldo242 = 102	ldo267 = 47	0.989	0.011	0	0.00275	28204	0.888295	0	0	1e-06	25220	1	0	0	0	NA	NA	NA	NA	NA	NA
ldo249 = 9	ldo267 = 47	0.989	0.01	0.001	0.003	243899	1	0	0	2e-06	217828	1	0	0	0	NA	NA	NA	NA	NA	NA
ldo044 = 7A	ldo056 = 5	0.99	0.007	0.003	0.00325	22707	0.760644	0	0	1e-06	19416	1	0	0	0	NA	NA	NA	NA	NA	NA
ldo038 = 3	ldo062 = 28	0.99	0.01	0	0.0025	878677	1	0	0	0	793858	0.978	0.022	0	0.0055	NA	NA	NA	NA	NA	NA
ldo038 = 3	ldo264 = 42	0.99	0.01	0	0.0025	887850	1	0	0	0	803914	0.982	0.018	0	0.0045	NA	NA	NA	NA	NA	NA
ldo039 = 26	ldo241 = 29	0.99	0.01	0	0.0025	881832	1	0	0	1e-06	798085	1	0	0	0	NA	NA	NA	NA	NA	NA
ldo040 = 41 = 41	ldo241 = 29	0.99	0.008	0.001	0.0025	483710	0.975281	0	0	0	430732	0.973	0.027	0	0.00675	NA	NA	NA	NA	NA	NA
ldo040 = 41 = 41	ldo242 = 102	0.99	0.01	0	0.0025	16092	0.977509	0	0	0	14191	1	0	0	0	NA	NA	NA	NA	NA	NA
ldo041 = 44	ldo061 = 2	0.99	0.009	0	0.00225	369	3e-06	0	3e-06	6e-06	301	0.938	0.062	0	0.0155	NA	NA	NA	NA	NA	NA
ldo041 = 44	ldo242 = 102	0.99	0.009	0.001	0.00275	579	1	0	0	1e-06	519	1	0	0	0	NA	NA	NA	NA	NA	NA
ldo043 = 38	ldo056 = 5	0.99	0.01	0	0.0025	15910	0.938948	0	0	2e-06	13805	1	0	0	0	NA	NA	NA	NA	NA	NA
ldo048 = 30	ldo062 = 28	0.99	0.01	0	0.0025	869590	1	0	0	0	782709	0.981	0.019	0	0.00475	NA	NA	NA	NA	NA	NA
ldo048 = 30	ldo066 = 35	0.99	0.01	0	0.0025	589731	1	0	0	0	526480	1	0	0	0	NA	NA	NA	NA	NA	NA
ldo048 = 30	ldo261 = 31	0.99	0.01	0	0.0025	635323	1	0	0	0	570998	1	0	0	0	NA	NA	NA	NA	NA	NA
ldo050 = 37	ldo062 = 28	0.99	0.01	0	0.0025	839012	1	0	0	1e-06	754575	1	0	0	0	NA	NA	NA	NA	NA	NA
ldo050 = 37	ldo254 = 14	0.99	0.01	0	0.0025	751441	1	0	0	0	674171	0.985	0.015	0	0.00375	NA	NA	NA	NA	NA	NA
ldo052 = 46	ldo061 = 2	0.99	0.01	0	0.0025	9390	1	0	0	1e-06	8208	1	0	0	0	NA	NA	NA	NA	NA	NA
ldo056 = 5	ldo058 = 33	0.99	0.01	0	0.0025	5112	0.641717	0	0	2e-06	4329	0.944	0.056	0	0.014	NA	NA	NA	NA	NA	NA
ldo056 = 5	ldo059 = 17	0.99	0.005	0.005	0.00375	10807	0.948864	0	0	1e-06	9287	1	0	0	0	NA	NA	NA	NA	NA	NA
ldo058 = 33	ldo252 = 12	0.99	0.01	0	0.0025	4819	0.414737	0	0	4e-06	4098	0.937	0.063	0	0.01575	NA	NA	NA	NA	NA	NA
ldo061 = 2	ldo267 = 47	0.99	0.01	0	0.0025	17063	1	0	0	1e-06	15049	1	0	0	0	NA	NA	NA	NA	NA	NA
ldo062 = 28	ldo160 = 4	0.99	0.01	0	0.0025	631043	1	0	0	0	561945	1	0	0	0	NA	NA	NA	NA	NA	NA
ldo062 = 28	ldo241 = 29	0.99	0.01	0	0.0025	814464	1	0	0	1e-06	732882	0.968	0.032	0	0.008	NA	NA	NA	NA	NA	NA
ldo062 = 28	ldo249 = 9	0.99	0.01	0	0.0025	229349	1	0	0	0	203936	0.977	0.023	0	0.00575	NA	NA	NA	NA	NA	NA
ldo160 = 4	ldo264 = 42	0.99	0.01	0.001	0.003	637589	1	0	0	0	569152	1	0	0	0	NA	NA	NA	NA	NA	NA
ldo241 = 29	ldo257 = 23	0.99	0.008	0.002	0.003	562733	1	0	0	2e-06	504834	0.983	0.017	0	0.00425	NA	NA	NA	NA	NA	NA
ldo241 = 29	ldo264 = 42	0.99	0.01	0	0.0025	823237	1	0	0	0	742625	1	0	0	0	NA	NA	NA	NA	NA	NA
ldo241 = 29	ldo267 = 47	0.99	0.009	0	0.00225	867977	1	0	0	0	784537	1	0	0	0	NA	NA	NA	NA	NA	NA
ldo037 = 1	ldo038 = 3	0.991	0.009	0	0.00225	900497	1	0	0	3e-06	816185	1	0	0	0	NA	NA	NA	NA	NA	NA
ldo037 = 1	ldo241 = 29	0.991	0.008	0	0.002	835320	1	0	0	1e-06	754186	1	0	0	0	NA	NA	NA	NA	NA	NA
ldo037 = 1	ldo264 = 42	0.991	0.005	0.004	0.00325	898128	1	0	0	0	813065	0.963	0.037	0	0.00925	NA	NA	NA	NA	NA	NA
ldo038 = 3	ldo050 = 37	0.991	0.009	0	0.00225	849816	1	0	0	1e-06	766816	0.983	0.017	0	0.00425	NA	NA	NA	NA	NA	NA
ldo039 = 26	ldo048 = 30	0.991	0.009	0	0.00225	940912	1	0	0	1e-06	851737	1	0	0	0	NA	NA	NA	NA	NA	NA
ldo039 = 26	ldo249 = 9	0.991	0.009	0	0.00225	247488	1	0	0	0	221307	1	0	0	0	NA	NA	NA	NA	NA	NA
ldo041 = 44	ldo045 = 7B	0.991	0.009	0	0.00225	6018	0.688294	0	0	3e-06	5246	1	0	0	0	NA	NA	NA	NA	NA	NA
ldo041 = 44	ldo249 = 9	0.991	0.009	0	0.00225	5253	0.428951	0	0	0	4611	1	0	0	0	NA	NA	NA	NA	NA	NA
ldo042 = 32	ldo241 = 29	0.991	0.005	0.004	0.00325	363306	1	0	0	0	325152	0.988	0.012	0	0.003	NA	NA	NA	NA	NA	NA
ldo048 = 30	ldo050 = 37	0.991	0.009	0	0.00225	841225	1	0	0	1e-06	756475	1	0	0	0	NA	NA	NA	NA	NA	NA
ldo048 = 30	ldo058 = 33	0.991	0.004	0.005	0.0035	178100	1	0	0	0	155747	0.968	0.032	0	0.008	NA	NA	NA	NA	NA	NA
ldo048 = 30	ldo264 = 42	0.991	0.009	0	0.00225	878665	1	0	0	0	792793	0.984	0.016	0	0.004	NA	NA	NA	NA	NA	NA
ldo048 = 30	ldo267 = 47	0.991	0.009	0	0.00225	926220	1	0	0	0	837444	1	0	0	0	NA	NA	NA	NA	NA	NA
ldo050 = 37	ldo160 = 4	0.991	0.009	0	0.00225	610708	1	0	0	1e-06	543435	1	0	0	0	NA	NA	NA	NA	NA	NA
ldo050 = 37	ldo241 = 29	0.991	0.009	0	0.00225	788450	1	0	0	1e-06	708833	1	0	0	0	NA	NA	NA	NA	NA	NA
ldo050 = 37	ldo252 = 12	0.991	0.009	0	0.00225	22567	0.640979	0	0	0	19633	1	0	0	0	NA	NA	NA	NA	NA	NA
ldo056 = 5	ldo060 = 34	0.991	0.008	0.002	0.003	22984	0.872649	0	0	0	20016	1	0	0	0	NA	NA	NA	NA	NA	NA
ldo062 = 28	ldo242 = 102	0.991	0.008	0.001	0.0025	26618	0.87836	0	0	1e-06	23696	1	0	0	0	NA	NA	NA	NA	NA	NA
ldo160 = 4	ldo263 = 40	0.991	0.008	0	0.002	655722	1	0	0	1e-06	586264	1	0	0	0	NA	NA	NA	NA	NA	NA
ldo160 = 4	ldo267 = 47	0.991	0.009	0	0.00225	672070	1	0	0	1e-06	601173	1	0	0	0	NA	NA	NA	NA	NA	NA
ldo242 = 102	ldo263 = 40	0.991	0.008	0.002	0.003	27506	0.876258	0	0	2e-06	24597	1	0	0	0	NA	NA	NA	NA	NA	NA
ldo038 = 3	ldo263 = 40	0.992	0.008	0	0.002	912151	1	0	0	1e-06	827344	1	0	0	0	NA	NA	NA	NA	NA	NA
ldo048 = 30	ldo263 = 40	0.992	0.008	0	0.002	903102	1	0	0	1e-06	816180	0.98	0.02	0	0.005	NA	NA	NA	NA	NA	NA
ldo055 = 11	ldo061 = 2	0.992	0.008	0	0.002	13773	1	0	0	0	12096	1	0	0	0	NA	NA	NA	NA	NA	NA
ldo061 = 2	ldo263 = 40	0.992	0.008	0	0.002	16688	1	0	0	0	14693	1	0	0	0	NA	NA	NA	NA	NA	NA
ldo061 = 2	ldo264 = 42	0.992	0.008	0	0.002	16295	1	0	0	1e-06	14314	1	0	0	0	NA	NA	NA	NA	NA	NA
ldo241 = 29	ldo261 = 31	0.992	0.008	0	0.002	595521	1	0	0	0	535018	0.974	0.026	0	0.0065	NA	NA	NA	NA	NA	NA
ldo241 = 29	ldo263 = 40	0.992	0.008	0	0.002	846900	1	0	0	1e-06	765350	0.975	0.025	0	0.00625	NA	NA	NA	NA	NA	NA
ldo037 = 1	ldo048 = 30	0.993	0.007	0	0.00175	891404	1	0	0	1e-06	805034	1	0	0	0	NA	NA	NA	NA	NA	NA
ldo037 = 1	ldo160 = 4	0.993	0.007	0	0.00175	646770	1	0	0	0	577822	1	0	0	0	NA	NA	NA	NA	NA	NA
ldo038 = 3	ldo267 = 47	0.993	0.003	0.004	0.00275	935884	1	0	0	1e-06	849133	0.991	0.009	0	0.00225	NA	NA	NA	NA	NA	NA
ldo050 = 37	ldo061 = 2	0.993	0.007	0	0.00175	15609	0.941739	1.6e-05	2e-06	5e-06	13730	1	0	0	0	NA	NA	NA	NA	NA	NA
ldo050 = 37	ldo242 = 102	0.993	0.007	0	0.00175	25700	0.824739	0	0	0	22878	1	0	0	0	NA	NA	NA	NA	NA	NA
ldo249 = 9	ldo252 = 12	0.993	0.007	0	0.00175	6301	0.483639	0	0	3e-06	5404	1	0	0	0	NA	NA	NA	NA	NA	NA
ldo041 = 44	ldo267 = 47	0.994	0.006	0	0.0015	21064	0.752528	1.1e-05	0	5e-06	18736	1	0	0	0	NA	NA	NA	NA	NA	NA
ldo242 = 102	ldo252 = 12	low coverage 0.624	0.317	0.06	0.10925	717	5e-06	2e-06	2e-06	0.039518	628	0.508	0.492	0	0.123	NA	NA	NA	NA	NA	NA
ldo056 = 5	ldo061 = 2	low coverage 0.63	0.305	0.065	0.10875	458	0.701732	0.007297	0.000766	0.054576	388	0.492	0.508	0	0.127	NA	NA	NA	NA	NA	NA
ldo056 = 5	ldo242 = 102	low coverage 0.685	0.052	0.263	0.1445	800	0	0	0	0.133693	689	0.49	0.51	0	0.1275	NA	NA	NA	NA	NA	NA
ldo041 = 44	ldo252 = 12	low coverage 0.801	0.188	0.011	0.0525	511	0	0	0	4e-06	448	0.873	0.127	0	0.03175	NA	NA	NA	NA	1e-06	12
ldo061 = 2	ldo249 = 9	low coverage 0.829	0.101	0.069	0.05975	4289	1	0	0	2e-06	3728	0.748	0.252	0	0.063	NA	NA	NA	NA	NA	NA
ldo061 = 2	ldo252 = 12	low coverage 0.883	0.012	0.105	0.0555	472	0	0	0	0.053011	389	0.753	0.247	0	0.06175	NA	NA	NA	NA	NA	NA
ldo061 = 2	ldo242 = 102	low coverage 0.014	0.227	0.76	0.43675	449	0	0	1e-06	0.372465	373	0	0	1	0.5	NA	NA	NA	NA	NA	NA
ldo041 = 44	ldo056 = 5	low coverage 0.932	0.067	0.001	0.01725	584	3e-06	0	0	0	497	1	0	0	0	NA	NA	NA	NA	NA	NA

## Sheet: Table S5
pop	iid	max_roh	sum_roh_gt_4	n_roh_gt_4	sum_roh_gt_8	n_roh_gt_8	sum_roh_gt_12	n_roh_gt_12	sum_roh_gt_20	n_roh_gt_20	snps 1240k covered
Spain_Islamic	I7457	84.7897	175.122	10	157.231	7	119.88	3	84.7897	1	406486
Gobas phase I	ldo060 =34	33.8076	155.21	10	135.995	7	115.783	5	79.4848	3	414152
Gobas phase I	ldo043 = 38	22.2223	52.2125	3	52.2125	3	41.1863	2	22.2223	1	417434
Gobas phase II	ldo040 = 41	22.1146	129.198	12	101.056	7	81.9005	5	43.7079	2	475569
Gobas phase I	ldo261 =31	21.5223	79.3055	8	60.1605	4	49.9295	3	21.5223	1	477648
Spain Iron Age	I3758	17.1195	30.1305	3	17.1195	1	17.1195	1	0	0	480712
Spain_Islamic	I12644	16.5044	79.4803	6	79.4803	6	59.2949	4	0	0	491349
Spain_Roman	I3981	14.4725	42.5012	5	14.4725	1	14.4725	1	0	0	492865
Gobas phase II	ldo044 =7A	11.609	37.3894	4	33.1603	3	0	0	0	0	505647
Spain_Islamic	I12515	11.5506	15.6015	2	11.5506	1	0	0	0	0	506572
Spain_Islamic	I12516	11.1935	11.1935	1	11.1935	1	0	0	0	0	525177
Spain_Visigoth_south	I3581	10.9184	18.1739	2	10.9184	1	0	0	0	0	525321
Gobas phase II	ldo263 = 40	10.5534	27.4863	3	20.5943	2	0	0	0	0	534375
Gobas phase II	ldo049 = 43	8.447	8.447	1	8.447	1	0	0	0	0	536597
Spain_Late_Islamic	I7424	8.0787	8.0787	1	8.0787	1	0	0	0	0	537632
Gobas phase I	ldo057 =22	7.53281	14.687	2	0	0	0	0	0	0	539831
Gobas phase I	ldo052 =46	5.4543	5.4543	1	0	0	0	0	0	0	545074
Gobas phase I	ldo037 = 1	5.3924	5.3924	1	0	0	0	0	0	0	562358
Spain Iron Age	I12410	5.36499	5.36499	1	0	0	0	0	0	0	566438
Gobas phase I	ldo257 = 23	4.7252	4.7252	1	0	0	0	0	0	0	600648
France Iron Age	I20827	4.6775	4.6775	1	0	0	0	0	0	0	602285
Gobas phase I	ldo062 = 28	4.6679	4.6679	1	0	0	0	0	0	0	604911
Gobas phase II	ldo254 = 14	4.4978	4.4978	1	0	0	0	0	0	0	605367
Gobas phase I	ldo039 =26	4.2193	4.2193	1	0	0	0	0	0	0	614230
Spain_Visigoth	I12031	4.1145	4.1145	1	0	0	0	0	0	0	633790
Gobas phase II	ldo055 = 11	3.9866	0	0	0	0	0	0	0	0	651888
Gobas phase II	ldo048 = 30	3.8816	0	0	0	0	0	0	0	0	675570
Spain_Visigoth	I12163	3.76149	0	0	0	0	0	0	0	0	686344
Spain_Islamic	I12514	3.6544	0	0	0	0	0	0	0	0	693090
Spain_Visigoth	I12034	3.5555	0	0	0	0	0	0	0	0	705040
Gobas phase II	ldo160 = 4	3.5366	0	0	0	0	0	0	0	0	707258
France Iron Age	I20817	3.5309	0	0	0	0	0	0	0	0	715142
Gobas phase I	ldo038 = 3	3.3438	0	0	0	0	0	0	0	0	758504
Spain Iron Age	I3322	3.3409	0	0	0	0	0	0	0	0	766764
Spain_Medieval	I10895	3.2666	0	0	0	0	0	0	0	0	779149
France Iron Age	I19356	3.2484	0	0	0	0	0	0	0	0	780383
Spain_Medieval	I10892	3.23541	0	0	0	0	0	0	0	0	783144
Spain_Islamic	I12647	3.0697	0	0	0	0	0	0	0	0	785834
Gobas phase I	ldo050 = 37	3.0446	0	0	0	0	0	0	0	0	788533
France Iron Age	I21399	2.91979	0	0	0	0	0	0	0	0	789612
Spain_Roman	I3982	2.8956	0	0	0	0	0	0	0	0	791647
Spain_Roman	I8475	2.8932	0	0	0	0	0	0	0	0	797047
Spain_Visigoth	I12162	2.8219	0	0	0	0	0	0	0	0	819213
Spain_Late_Islamic	I7425	2.79471	0	0	0	0	0	0	0	0	825270
Gobas phase I	ldo267 = 47	2.7783	0	0	0	0	0	0	0	0	826914
Spain Iron Age	I3759	2.7145	0	0	0	0	0	0	0	0	839235
France Iron Age	I19357	2.665	0	0	0	0	0	0	0	0	858448
Gobas phase I	ldo066 = 35	2.66371	0	0	0	0	0	0	0	0	862162
Spain_Late_Islamic	I3808	2.6626	0	0	0	0	0	0	0	0	862229
Spain_Islamic	I7499	2.5736	0	0	0	0	0	0	0	0	903991
Spain_Visigoth_south	I3585	2.5653	0	0	0	0	0	0	0	0	926210
Spain_Islamic	I7498	2.5651	0	0	0	0	0	0	0	0	970940
Spain_Roman	I10866	2.4998	0	0	0	0	0	0	0	0	975268
France Iron Age	I21402	2.414	0	0	0	0	0	0	0	0	999274
Spain Iron Age	I3320	2.3834	0	0	0	0	0	0	0	0	1001039
Gobas phase II	ldo241 = 29	2.3525	0	0	0	0	0	0	0	0	1008890
Gobas phase I	ldo264 = 42	2.3341	0	0	0	0	0	0	0	0	1036032
Spain_Roman	I3983	2.2401	0	0	0	0	0	0	0	0	1075175
Spain_Visigoth_south	I3576	2.0882	0	0	0	0	0	0	0	0	1108381

## Sheet: Table S6
aMeta metrics per pathogenic hit
Sample name		KrakenUniq output (within aMeta)								k-mers/reads ratio		Authentication metrics from Malt alignment (within aMeta)								bwa aln + aDNA-BAMPlotter
Individual ID	Individual library	% of total reads	reads	taxReads	k-mers	duplication	taxID	rank	taxName	k-mers/reads ratio	# reads	# reads without duplicates	Mean read length	Reference genome	Genome length	Depth	Breadth [%]	ANI [%]	Authentication score	Depth	Breadth
32	ldo042-b1e1l1p1	0.0002161	1068	790	27241	1.07	1648	species	Erysipelothrix rhusiopathiae	25.5066	1278	1207	71	LR134439.1	1770411	0.0484051	5.43	97.4	10	-	-
7A	ldo044-b1e2l1p1	0.0001665	405	313	11020	1.38	1648	species	Erysipelothrix rhusiopathiae	27.2099	462	334	82	LR134439.1	1770411	0.0154699	2.26	97.5	9	-	-
37	ldo050-b1e1l1p1	0.08002	91207	69754	1145350	2.45	1648	species	Erysipelothrix rhusiopathiae	12.5577	8976	8175	69	LR134439.1	1770411	0.318612	92.44	97.8	10	-	-
34	ldo060-b1e1l1p1	0.01522	19894	15370	375659	1.44	1648	species	Erysipelothrix rhusiopathiae	18.883	8825	7751	64	LR134439.1	1770411	0.280197	47.67	98.4	10	-	-
28	ldo062-b1e1l1p1	0.001248	1813	1347	48159	1.21	1648	species	Erysipelothrix rhusiopathiae	26.5632	1878	1586	83	LR134439.1	1770411	0.0743545	8.13	97.4	9	-	-
43	ldo049-b1e1l1p1	0.00101	3559	2849	66921	1.26	173	species	Leptospira interrogans	18.8033	2526	2074	73	CP039283.1	4497709	0.033662	4.12	96.3	8	-	-
44	ldo041-b1e2l1p1	0.008681	2322	2152	46378	1.29	1313	species	Streptococcus pneumoniae	19.9733	1716	1394	80	LN8473.53.1	1983415	0.0562263	8.41	98.6	10	-	-
46	ldo052-b1e1l1p1	0.01357	41131	38601	514094	1.86	1313	species	Streptococcus pneumoniae	12.4989	5675	4965	75	CP027540.1	2046572	0.181951	74.7	98.4	10	-	-
47	ldo267-b1e1l1p1	0.009643	20705	19565	276919	1.66	1313	species	Streptococcus pneumoniae	13.3745	5916	4864	69	LR216016.1	2053788	0.163413	45.65	98.8	10	-	-
32	ldo042-b1e1l1p1	0.01539	76046	68263	1336678	1.84	630	species	Yersinia enterocolitica	17.5772	9119	7557	77	CP011118.1	4735535	0.122877	58.25	98.2	10	-	-
32	ldo042-b1e2l1p1	0.01043	3362	3002	80147	1.29	630	species	Yersinia enterocolitica	23.8391	3251	2616	76	CP011118.1	4735535	0.0419839	4.49	98.2	10	-	-
12	ldo252-b1e1l1p1	0.000166	359	2	5958	1.39	44449	species	Borrelia recurrentis	16.5961	*	*	*	*	*	*	*	*	*	0.1	6.41
43	ldo049-b1e1l1p1	5.7e-05	202	195	1597	1.48	10255	species	Variola virus	7.90594	1763	1444	61	LR800247.1	188014	0.468497	37.32	99	9	-	-
43	ldo049-b1e1l1p1_further_sequencing	5.9e-05	457	436	3477	1.6	10255	species	Variola virus	7.60832	4302	3719	55	LR800247.1	188014	1.08792	65.16	99	10	1.42	66.39
	Description of KrakenUniq output (within aMeta)
	% of total reads	This is the percentage of reads from the total of reads of that sample that were assigned to this pathogen.
	reads	Total amount of reads assigned to that species or specific sequences on NCBI of that species.
	taxReads	Total amount of reads assigned only at the species level on NCBI (without categories "no rank" and "sequence").
	k-mers	Amount of unique regions of length k (in aMeta 31bp) specific and unique to one species
	duplication	Proportion of exact same reads
	taxID	Taxon ID based on the NCBI taxonomy
	rank	Taxonomic level based on the NCBI taxonomy
	taxName	Species name based on the NCBI taxonomy
	k-mers/reads ratio	Proxy for evenness of coverage
	Description of Stats generated from Malt alignment (within aMeta)
	# reads
	# reads without duplicates	Amount of reads aligned to the reference genome by MALT (note that this version of aMeta runs with the MaltExtract default options and therefore doesn't include the parameters: --destackingOff --downSampOff --dupRemOff)
	Mean read length	Mean read length
	Reference genome	Best reference genome for these reads based on MALT + MaltExtract
	Genome length	Genome length of the reference genome
	Depth	Estimated depth calculated this way: (# reads without duplicates) * (Mean read length) / (Genome length)
	Breadth [%]	Breadth of coverage in percent
	ANI [%]	Average nucleotide identity
	Authentication score	aMeta authentication scores based on 9 metrics (edit distance, edit distance of ancient reads, deamination on both read ends, mean read length, post mortem deamination (PMD) score, average nucleotide identity (ANI), amount of reads and evenness of coverage, the latter adding 2 points.
	* Note that the database configuration of NCBI does not make it possible to extract the Malt alignment for Borrelia recurrentis since most of the reads are classified on a lower node than the species level in the “no rank” category called "Borrelia recurrentis A1".

## Sheet: Table S7
Competitive mapping against a database of one reference genome for each species of the genus of interest
The table contains the amount of reads mapping perfectly to each reference genome (MAPQ 42 in bowtie2)
Highlighed in red are the highest number of reads assigned for one sample to a species (and eventually its plasmids)
Authenticated as E. rhusiopathiae	Individual ID	Individual library	E. rhusiopathiae (NZ_LR134439.1)	E. tonsillarum (ASM37378v1; scaffold)	E. inopinata (NZ_CP060715.1)	E. larvae (NZ_CP013213.1)	E. piscisicarius (NZ_CP034234.1)	E. urinaevulpis (ASM982883v1; scaffold)	Other Erysipelothrix species genomes
Yes	32	ldo042-b1e1l1p1	436	2	0	1	0	0	0
Yes	7A	ldo044-b1e2l1p1	153	0	0	0	0	0	0
Yes	37	ldo050-b1e1l1p1	38244	6	0	0	59	2	0
Yes	34	ldo060-b1e1l1p1	8927	1	0	0	7	1	0
Yes	28	ldo062-b1e1l1p1	690	1	0	0	1	1	0
No	43	ldo049-b1e1l1p1	42	23	564	0	0	0	0
No	14	ldo254-b1e1l1p1	3	53	0	0	0	16	0
Authenticated as L. interrogans	Individual ID	Individual library	L. interrogans chromosome (NZ_CP020414.2)	L. interrogans plasmid (NZ_CP020413.2)	L. kirschneri (gls454049v02)	Other Leptospira species genomes
Yes	43	ldo049-b1e1l1p1	297	27	1	0
No	17	ldo059-b1e1l1p1	0	0	104	0
Authenticated as Y. enterocolitica	Individual ID	Individual library	Y. enterocolitica (NZ_CP107102.1)	Y. entomophaga (NZ_CP010029.1)	Y. aleksiciae (4821_6#8; scaffold)	Y. similis (NZ_CP007230.1)	Y. artesiana (IP41384v1; contigs)	Y. proxima (IP38950; contigs)	Y. hibernica (NZ_CP032487.1)	Y. frederiksenii (NZ_KN150732.1)	Y. pekkanenii (4821_6#12; scaffold)	Y. aldovae (NZ_CP009781.1)	Y. intermedia (NZ_CP046293.1)	Y. pseudotuberculosis (NZ_CP009711.1)	Other Yersinia reference genomes
Yes	32	ldo042-b1e1l1p1	6340	0	22	12	9	9	4	2	2	2	1	0	0
Yes	32	ldo042-b1e2l1p1	264	0	3	0	0	0	0	0	0	0	0	0	0
No	30	ldo048-b1e1l1p1	2	97	0	0	0	0	0	1	32	1	38	7	0
Authenticated as B. recurrentis	Individual ID	Individual library	B. recurrentis A1 plasmid pl53 (NC_011260.1)	B. recurrentis A1 plasmid pl33 (NC_011253.1)	B. recurrentis A1 (NC_011244.1)	Borrelia duttonii (contigs; BOR_261)	Borrelia recurrentis A1 plasmid pl124 (NC_011246.1)	Borrelia turcica IST7 (ASM360628v1)	Borrelia recurrentis A1 plasmid pl6 (NC_011263.1)	Borrelia recurrentis A1 plasmid pl35 (NC_011255.1)	Borrelia recurrentis A1 plasmid pl23 (NC_011252.1)	Other Borrelia species genomes
Yes	12	ldo252-b1e1l1p1	10	7	4	3	2	1	1	1	1	0

## Sheet: Table S8
	Phylogenetic trees per Erysipelothrix rhusiopathiae sample
ID	Individual library	Newick file
32	ldo042-b1e1l1p1 only	(Erysipelothrix_rhusiopathiae_GCA_023650665_Homo_sapiens_Germany_magdeburg:0.0016284453,((((Erysipelothrix_rhusiopathiae_GCA_022132215_Tursiops_truncatus_Usa_orangebeach:0.0034346809,(Erysipelothrix_rhusiopathiae_GCA_036620455_Homo_sapiens_Italy:0.0016567606,Erysipelothrix_rhusiopathiae_GCA_029102585_Pig_Australia:0.0012681372)100:0.0006001784)82:0.0002264890,Erysipelothrix_rhusiopathiae_GCA_0221…
7A	ldo044-b1e2l1p1 only	(Erysipelothrix_rhusiopathiae_GCA_023650665_Homo_sapiens_Germany_magdeburg:0.0016286502,((((Erysipelothrix_rhusiopathiae_GCA_022132215_Tursiops_truncatus_Usa_orangebeach:0.0034368249,(Erysipelothrix_rhusiopathiae_GCA_036620455_Homo_sapiens_Italy:0.0016572220,Erysipelothrix_rhusiopathiae_GCA_029102585_Pig_Australia:0.0012686100)100:0.0006001623)83:0.0002265317,Erysipelothrix_rhusiopathiae_GCA_0221…
37	ldo050-b1e1l1p1 only	(Erysipelothrix_rhusiopathiae_GCA_023650665_Homo_sapiens_Germany_magdeburg:0.0016103688,((((Erysipelothrix_rhusiopathiae_GCA_022132215_Tursiops_truncatus_Usa_orangebeach:0.0033128398,(Erysipelothrix_rhusiopathiae_GCA_036620455_Homo_sapiens_Italy:0.0016209462,Erysipelothrix_rhusiopathiae_GCA_029102585_Pig_Australia:0.0012427504)100:0.0005971965)80:0.0002326666,Erysipelothrix_rhusiopathiae_GCA_0221…
34	ldo060-b1e1l1p1 only	(Erysipelothrix_rhusiopathiae_GCA_023650665_Homo_sapiens_Germany_magdeburg:0.0016202567,((((Erysipelothrix_rhusiopathiae_GCA_022132215_Tursiops_truncatus_Usa_orangebeach:0.0033783724,(Erysipelothrix_rhusiopathiae_GCA_036620455_Homo_sapiens_Italy:0.0016411045,Erysipelothrix_rhusiopathiae_GCA_029102585_Pig_Australia:0.0012567056)100:0.0005992605)81:0.0002297300,Erysipelothrix_rhusiopathiae_GCA_0221…
28	ldo062-b1e1l1p1 only	(Erysipelothrix_rhusiopathiae_GCA_023650665_Homo_sapiens_Germany_magdeburg:0.0016284794,((((Erysipelothrix_rhusiopathiae_GCA_022132215_Tursiops_truncatus_Usa_orangebeach:0.0034334688,(Erysipelothrix_rhusiopathiae_GCA_036620455_Homo_sapiens_Italy:0.0016568094,Erysipelothrix_rhusiopathiae_GCA_029102585_Pig_Australia:0.0012671873)100:0.0006002000)77:0.0002267067,Erysipelothrix_rhusiopathiae_GCA_0221…
	These newick files were generated by adding only these sequences one by one in the alignment to test their phylogenetic placement independently of each other.
	Command : iqtree2 -s ldo0x_output_sequences.fasta -m TVM+F+I+R4 -bb 1000 -alrt 1000 -nt 16

## Sheet: Table S9
pop	id	site	c14	used in PCA	used in ADMIXTURE	used in f3 statistics	used in qpAdm	reference
France Iron Age	ATT26.SG	Hauts-de-France (North), Attichy-Bitry, Le Buissonnet	400-100 BCE	Yes	No	No	No	Brunel et al., 2020
France Iron Age	BES1248.SG	Occitanie (South), Bessan, La Monédière	600-400 BCE	Yes	No	Yes	No	Brunel et al., 2020
France Iron Age	BFM265.SG	Hauts-de-France (North), Bucy-le-Long, le fond du Marais	300-150 BCE	Yes	No	No	No	Brunel et al., 2020
France Iron Age	COL11.SG	Grand-Est (East), Colmar, Jardin des Aubépines	360-320 BCE	Yes	Yes	No	No	Brunel et al., 2020
France Iron Age	COL153A.SG	Grand-Est (East), Colmar, Jardin des Aubépines	360-320 BCE	Yes	Yes	No	No	Brunel et al., 2020
France Iron Age	COL153i.SG	Grand-Est (East), Colmar, Jardin des Aubépines	360-320 BCE	Yes	Yes	No	No	Brunel et al., 2020
France Iron Age	ERS1164.SG	Grand-Est (East), Erstein, Erstein Untergasse	400-100 BCE	Yes	Yes	No	No	Brunel et al., 2020
France Iron Age	ERS86.SG	Grand-Est (East), Erstein, Erstein Untergasse	400-100 BCE	Yes	Yes	No	No	Brunel et al., 2020
France Iron Age	ERS88.SG	Grand-Est (East), Erstein, Erstein Untergasse	400-100 BCE	Yes	Yes	No	No	Brunel et al., 2020
France Iron Age	I19356	Marne, Chemin de Coupetz, Faux Vesigneul	300-200 BCE	Yes	No	No	No	Patterson et al., 2021
France Iron Age	I19357	Marne, Chemin de Coupetz, Faux Vesigneul	300-200 BCE	Yes	No	No	No	Patterson et al., 2021
France Iron Age	I19358	Marne, Chemin de Coupetz, Faux Vesigneul	300-200 BCE	Yes	No	No	No	Patterson et al., 2021
France Iron Age	I19359	Marne, Chemin de Coupetz, Faux Vesigneul	300-200 BCE	Yes	No	No	No	Patterson et al., 2021
France Iron Age	I19362	Marne, Chemin de Coupetz, Faux Vesigneul	300-200 BCE	Yes	No	No	No	Patterson et al., 2021
France Iron Age	I20813	Marne, Chemin de Coupetz, Faux-Vesigneul	300-200 BCE	Yes	No	No	No	Patterson et al., 2021
France Iron Age	I20815	Marne, Chemin de Coupetz, Faux-Vesigneul	300-200 BCE	Yes	No	No	No	Patterson et al., 2021
France Iron Age	I20817	Marne, Chemin de Coupetz, Faux-Vesigneul	300-200 BCE	Yes	No	No	No	Patterson et al., 2021
France Iron Age	I20827	Marne, Chemin de Coupetz, Faux Vesigneul	300-200 BCE	Yes	No	No	No	Patterson et al., 2021
France Iron Age	I21399	Marne, Chemin de Coupetz, Faux Vesigneul	300-200 BCE	Yes	No	No	No	Patterson et al., 2021
France Iron Age	I21400	Marne, Chemin de Coupetz, Faux Vesigneul	300-200 BCE	Yes	No	No	No	Patterson et al., 2021
France Iron Age	I21402	Marne, Chemin de Coupetz, Faux Vesigneul	300-200 BCE	Yes	No	No	No	Patterson et al., 2021
France Iron Age	I21931	Marne, Chemin de Coupetz, Faux-Vesigneul	300-200 BCE	Yes	No	No	No	Patterson et al., 2021
France Iron Age	Jeb8.SG	Grand-Est (East), Sainte-Croix-en-Plaine, Jebsen Boden (France)	600-400 BCE	Yes	No	No	No	Brunel et al., 2020
France Iron Age	NOR2B6.SG	Grand-Est (East), Nordhouse, Nordhouse (France)	800-700 BCE	Yes	No	No	No	Brunel et al., 2020
France Iron Age	NOR3-15.SG	Grand-Est (East), Nordhouse, Nordhouse (France)	800-700 BCE	Yes	No	No	No	Brunel et al., 2020
France Iron Age	NOR3-6.SG	Grand-Est (East), Nordhouse, Nordhouse (France)	650-450 BCE	Yes	No	No	No	Brunel et al., 2020
France Iron Age	NOR4.SG	Grand-Est (East), Nordhouse, Nordhouse (France)	650-450 BCE	Yes	No	No	No	Brunel et al., 2020
France Iron Age	PECH5.SG	Occitanie (South), Sigean, Pech Maho	600-300 BCE	Yes	Yes	Yes	No	Brunel et al., 2020
France Iron Age	PECH8.SG	Occitanie (South), Sigean, Pech Maho	600-300 BCE	Yes	Yes	Yes	No	Brunel et al., 2020
France Iron Age	PEY163.SG	Occitanie (South), Agde, Le Peyrou	400-200 BCE	Yes	Yes	Yes	No	Brunel et al., 2020
France Iron Age	PEY53.SG	Occitanie (South), Agde, Le Peyrou	400-200 BCE	Yes	Yes	Yes	No	Brunel et al., 2020
France Iron Age	PT2.SG	Occitanie (South), Gailhan, Oppidum du Plan de la Tour	500-350 BCE	Yes	No	Yes	No	Brunel et al., 2020
France Iron Age	I13620	Bouches-du-Rhône, Velaux, Roquepertuse	400-200 BCE	No	Yes	No	No	Patterson et al., 2021
France Iron Age	I13621	Bouches-du-Rhône, Velaux, Roquepertuse	400-200 BCE	No	Yes	No	No	Patterson et al., 2021
France Iron Age	I13623	Bouches-du-Rhône, Velaux, Roquepertuse	400-200 BCE	No	Yes	No	No	Patterson et al., 2021
France Iron Age	I19916	Bouches-du-Rhône, Velaux, Roquepertuse	400-200 BCE	No	Yes	No	No	Patterson et al., 2021
France Iron Age	I19917	Bouches-du-Rhône, Velaux, Roquepertuse	400-200 BCE	No	Yes	No	No	Patterson et al., 2021
France Iron Age	I19918	Bouches-du-Rhône, Velaux, Roquepertuse	400-200 BCE	No	Yes	No	No	Patterson et al., 2021
Indigenous peoples of the Canary Islands	gun002_noUDG.SG	Tenerife	1031-1159 calCE (951±26 BP)	Yes	No	No	Yes	RodriguezVarela et al., 2017
Indigenous peoples of the Canary Islands	gun005_noUDG.SG	Tenerife	593-660 calCE (1421±28 BP)	Yes	No	No	Yes	RodriguezVarela et al., 2017
Indigenous peoples of the Canary Islands	gun008_noUDG.SG	Tenerife	704-887 calCE (1216±27 BP)	Yes	No	No	Yes	RodriguezVarela et al., 2017
Indigenous peoples of the Canary Islands	gun011_noUDG.SG	Gran Canaria,	884-994 calCE (1116±26 BP)	Yes	No	No	Yes	RodriguezVarela et al., 2017
Indigenous peoples of the Canary Islands	gun012_noUDG.SG	Gran Canaria,	892-1022 calCE (1082±26 BP)	Yes	No	No	Yes	RodriguezVarela et al., 2017
Spain_Carolingian	I7672	Barcelona, Roda de Ter, L'Esquerda	785-810 CE	Yes	Yes	Yes	No	Olalde et al., 2019
Spain_Carolingian	I7673	Barcelona, Roda de Ter, L'Esquerda	785-810 CE	Yes	Yes	Yes	No	Olalde et al., 2019
Spain_Carolingian	I7674	Barcelona, Roda de Ter, L'Esquerda	785-810 CE	Yes	Yes	Yes	No	Olalde et al., 2019
Spain_Carolingian	I7675	Barcelona, Roda de Ter, L'Esquerda	785-810 CE	Yes	Yes	Yes	No	Olalde et al., 2019
Spain_Carolingian	I7676	Barcelona, Roda de Ter, L'Esquerda	785-810 CE	Yes	Yes	Yes	No	Olalde et al., 2019
Spain_IA	I12171	Andalusia, Sevilla, Alcalá del Río, La Angorrilla	779-549 calBCE (2520±20 BP, PSUAMS-9549)	Yes	Yes	No	No	Patterson et al., 2021
Spain_IA	I12410	Catalonia, Barcelona, Pacs del Penedès, Mas d'en Boixos-1	537-381 calBCE (2350±30 BP, Beta-495153)	Yes	Yes	Yes	Yes	Olalde et al., 2019
Spain_IA	I12561	Sevilla, Alcalá del Río, La Angorrilla	700-500 BCE	Yes	Yes	No	No	Olalde et al., 2019
Spain_IA	I12640	Barcelona, Can Roqueta-Can Revella	700-500 BCE	Yes	Yes	Yes	Yes	Olalde et al., 2019
Spain_IA	I12641	Barcelona, Can Roqueta-Can Revella	786-541 calBCE (2510±30 BP, Beta-449093)	Yes	Yes	Yes	Yes	Olalde et al., 2019
Spain_IA	I12877	Barcelona, Pacs del Penedès, Mas d'en Boixos-1	550-350 BCE	Yes	Yes	Yes	Yes	Olalde et al., 2019
Spain_IA	I12878	Barcelona, Pacs del Penedès, Mas d'en Boixos-1	516-364 calBCE (2340±30 BP, Beta-495155)	Yes	Yes	Yes	Yes	Olalde et al., 2019
Spain_IA	I12879	Barcelona, Castellví de la Marca, Hort d'en Grimau	725-394 calBCE (2390±30 BP, Beta-495156)	Yes	Yes	Yes	Yes	Olalde et al., 2019
Spain_IA	I19722	Girona, Pontós, Mas Castellar	413-382 calBCE (2335±20 BP, PSUAMS-9542)	Yes	Yes	Yes	Yes	Patterson et al., 2021
Spain_IA	I3320	Els Estrets de la Rata (Vilafamés, Castelló/Castellón, Valencian Community, Spain)	300–100 BCE	Yes	Yes	Yes	No	Patterson et al., 2021
Spain_IA	I3321	Valencian Community, Castelló/Castellón, Vilafamés, Els Estrets de la Rata	300-100 BCE	Yes	Yes	Yes	No	Olalde et al., 2019
Spain_IA	I3322	Valencian Community, Castelló/Castellón, Vinaròs, Puig de la Misericordia	600-500 BCE	Yes	Yes	Yes	No	Olalde et al., 2019
Spain_IA	I3323	Girona, Ullastret, Puig de Sant Andreu	373-199 calBCE (2215±20 BP, PSUAMS-2158)	Yes	Yes	Yes	Yes	Olalde et al., 2019
Spain_IA	I3324	Girona, Ullastret, Puig de Sant Andreu	359-172 calBCE (2190±20 BP, PSUAMS-2159)	Yes	Yes	Yes	Yes	Olalde et al., 2019
Spain_IA	I3326	Girona, Ullastret, Puig de Sant Andreu	250-200 BCE	Yes	Yes	Yes	Yes	Olalde et al., 2019
Spain_IA	I3327	Girona, Ullastret, Puig de Sant Andreu	250-200 BCE	Yes	Yes	Yes	Yes	Olalde et al., 2019
Spain_IA	I3496	Barcelona, Cerdanyola, Can Olivé	300-200 BCE	Yes	Yes	Yes	Yes	Olalde et al., 2019
Spain_IA	I3757	Basque Country, Araba/Álava, Laguardia, La Hoya	400-300 BCE	Yes	Yes	Yes	Yes	Olalde et al., 2019
Spain_IA	I3758	Basque Country, Araba/Álava, Laguardia, La Hoya	373-199 calBCE (2215±20 BP, PSUAMS-3466)	Yes	Yes	Yes	Yes	Olalde et al., 2019
Spain_IA	I3759	Basque Country, Araba/Álava, Laguardia, La Hoya	361-173 calBCE (2195±25 BP, PSUAMS-2078)	Yes	Yes	Yes	Yes	Olalde et al., 2019
Spain_IA	I4556	Catalonia, Barcelona, Avinyonet del Penedés, Font de la Canya	700-500 BCE	Yes	Yes	Yes	Yes	Olalde et al., 2019
Spain_Islamic	I12514	Valencian Community, Castelló/Castellón, Betxí, Palau Castell de Betxí	1025-1160 calCE (960±30 BP, Beta-459794)	Yes	Yes	Yes	No	Olalde et al., 2019
Spain_Islamic	I12515	Valencian Community, Castelló/Castellón, Betxí, Palau Castell de Betxí	1100-1300 CE	Yes	Yes	Yes	No	Olalde et al., 2019
Spain_Islamic	I12516	Valencian Community, Castelló/Castellón, Vinaròs, Plaza Parroquial	899-1147 calCE (1030±30 BP, Beta-372984)	Yes	Yes	Yes	No	Olalde et al., 2019
Spain_Islamic	I12644	Valencia, Carrer Sagunto 49	1100-1300 CE	Yes	Yes	Yes	No	Olalde et al., 2019
Spain_Islamic	I12645	Valencia, Carrer Sagunto 49	1100-1300 CE	Yes	Yes	Yes	No	Olalde et al., 2019
Spain_Islamic	I12647	Valencia, Carrer Sagunto 49	1100-1300 CE	Yes	Yes	Yes	No	Olalde et al., 2019
Spain_Islamic	I12648	Valencia, Carrer Sagunto 49	1100-1300 CE	Yes	Yes	Yes	No	Olalde et al., 2019
Spain_Islamic	I12649	Valencia, Carrer Sagunto 49	1100-1300 CE	Yes	Yes	Yes	No	Olalde et al., 2019
Spain_Islamic	I7427	Granada, Calle Panaderos 21-23	900-1000 CE	Yes	Yes	Yes	No	Olalde et al., 2019
Spain_Islamic	I7457	Granada, Alhama de Granada, Casa Cuartel Guardia Civil	1100-1300 CE	Yes	Yes	Yes	No	Olalde et al., 2019
Spain_Islamic	I7458	Granada, Alhama de Granada, Casa Cuartel Guardia Civil	1100-1300 CE	No	No	Yes	No	Olalde et al., 2019
Spain_Islamic	I7497	Granada, Huéscar, Cueva Romero	1000-1100 CE	Yes	Yes	Yes	No	Olalde et al., 2019
Spain_Islamic	I7498	Granada, Huéscar, Cueva Romero	1000-1100 CE	Yes	Yes	Yes	No	Olalde et al., 2019
Spain_Islamic	I7499	Granada, Huéscar, Cueva Romero	1000-1100 CE	Yes	Yes	Yes	No	Olalde et al., 2019
Spain_Islamic	I7500	Granada, Motril, Torrenueva, El Maraute	900-1100 CE	Yes	Yes	Yes	No	Olalde et al., 2019
Spain_Islamic	MS060.SG	Valencia, Castelló, Segorbe Islamic Necropolis	1000-1300 CE	No	Yes	Yes	No	Silva et al., 2021
Spain_Late_Islamic	I3807	Andalusia, Granada, Mondújar (Lecrín), Nécropolis de Torna Alta	1500-1600 CE	Yes	Yes	Yes	No	Olalde et al., 2019
Spain_Late_Islamic	I3808	Andalusia, Granada, Mondújar (Lecrín), Nécropolis de Torna Alta	1500-1600 CE	Yes	Yes	Yes	No	Olalde et al., 2019
Spain_Late_Islamic	I3809	Andalusia, Granada, Mondújar (Lecrín), Nécropolis de Torna Alta	1500-1600 CE	Yes	Yes	Yes	No	Olalde et al., 2019
Spain_Late_Islamic	I3810	Andalusia, Granada, Mondújar (Lecrín), Nécropolis de Torna Alta	1500-1600 CE	Yes	Yes	Yes	No	Olalde et al., 2019
Spain_Late_Islamic	I7423	Andalusia, Granada, Mondújar (Lecrín), Nécropolis de Torna Alta	1500-1600 CE	Yes	Yes	Yes	No	Olalde et al., 2019
Spain_Late_Islamic	I7424	Andalusia, Granada, Mondújar (Lecrín), Nécropolis de Torna Alta	1500-1600 CE	Yes	Yes	Yes	No	Olalde et al., 2019
Spain_Late_Islamic	I7425	Andalusia, Granada, Mondújar (Lecrín), Nécropolis de Torna Alta	1500-1600 CE	Yes	Yes	Yes	No	Olalde et al., 2019
Spain_Late_Islamic	I8145	Granada	1300-1500 CE	Yes	Yes	Yes	No	Olalde et al., 2019
Spain_Late_Islamic	I8146	Granada	1300-1500 CE	Yes	Yes	Yes	No	Olalde et al., 2019
Spain_Late_Islamic	I8147	Granada	1300-1500 CE	Yes	Yes	Yes	No	Olalde et al., 2019
Spain_LIA	I19987	Palencia, Monte Bernorio	152 calBCE - 4 calCE (2068±15 BP)	Yes	Yes	Yes	Yes	Patterson et al., 2021
Spain_LIA	I19989	Palencia, Monte Bernorio	200-1 BCE	Yes	Yes	Yes	Yes	Patterson et al., 2021
Spain_LIA	I19990	Palencia, Monte Bernorio	160 calBCE - 1 calCE (2075±20 BP, PSUAMS-9544)	Yes	Yes	Yes	Yes	Patterson et al., 2021
Spain_LIA	I19991	Palencia, Monte Bernorio	200-1 BCE	Yes	Yes	Yes	Yes	Patterson et al., 2021
Spain_Medieval	I10851	Catalonia, Girona, Sant Julià de Ramis	887-1017 calCE (1100±30 BP, Beta-458691)	Yes	Yes	Yes	No	Olalde et al., 2019
Spain_Medieval	I10852	Catalonia, Girona, Sant Julià de Ramis	990-1154 calCE (1010±30 BP, Beta-458692)	Yes	Yes	Yes	No	Olalde et al., 2019
Spain_Medieval	I10853	Catalonia, Girona, Sant Julià de Ramis	993-1155 calCE (990±30 BP, Beta-448950)	Yes	Yes	Yes	No	Olalde et al., 2019
Spain_Medieval	I10892	Catalonia, Girona, Sant Julià de Ramis	750-1250 CE	Yes	Yes	Yes	No	Olalde et al., 2019
Spain_Medieval	I10895	Catalonia, Girona, Sant Julià de Ramis	774-992 calCE (1140±30 BP, Beta-448953)	Yes	Yes	Yes	No	Olalde et al., 2019
Spain_Medieval	I10897	Catalonia, Girona, Sant Julià de Ramis	1040-1214 calCE (910±30 BP, Beta-477258)	Yes	Yes	Yes	No	Olalde et al., 2019
Spain_Roman	I10865	Girona, Empuries, necropolis Centre de Visitants	100-200 CE	Yes	Yes	Yes	No	Olalde et al., 2019
Spain_Roman	I10866	Girona, Empuries, necropolis Centre de Visitants	44 calBCE - 61 calCE (2005±15 BP, PSUAMS-5281)	Yes	Yes	Yes	No	Olalde et al., 2019
Spain_Roman	I3980	Andalusia, Granada, Paseíllos universitarios-Fuentenueva	483-603 calCE (1520±20 BP, PSUAMS-2110)	Yes	Yes	Yes	No	Olalde et al., 2019
Spain_Roman	I3981	Andalusia, Granada, Paseíllos universitarios-Fuentenueva	400-600 CE	Yes	Yes	Yes	No	Olalde et al., 2019
Spain_Roman	I3982	Granada, Plaza Einstein	200-400 CE	Yes	Yes	Yes	No	Olalde et al., 2019
Spain_Roman	I3983	Granada, Plaza Einstein	261-531 calCE (1660±25 BP, PSUAMS-2081)	Yes	Yes	Yes	No	Olalde et al., 2019
Spain_Roman	I4055	Granada, Plaza Einstein	200-400 CE	Yes	Yes	Yes	No	Olalde et al., 2019
Spain_Roman	I6490	Tarragona, Mas Gassol, Alcover	200-500 CE	Yes	Yes	Yes	No	Olalde et al., 2019
Spain_Roman	I6491	Tarragona, Mas Gassol, Alcover	200-500 CE	Yes	Yes	Yes	No	Olalde et al., 2019
Spain_Roman	I8202	Girona, Empuries, necropolis Centre de Visitants	100-300 CE	Yes	Yes	Yes	No	Olalde et al., 2019
Spain_Roman	I8216	Girona, Empuries, necropolis Centre de Visitants	80-215 calCE (1895±20 BP, PSUAMS-4212)	Yes	Yes	Yes	No	Olalde et al., 2019
Spain_Roman	I8338	Girona, Empuries, necropolis Centre de Visitants	79-213 calCE (1900±20 BP, PSUAMS-8222)	Yes	Yes	Yes	No	Olalde et al., 2019
Spain_Roman	I8339	Girona, Empuries, necropolis Centre de Visitants	125-220 calCE (1870±15 BP, PSUAMS-8175)	Yes	Yes	Yes	No	Olalde et al., 2019
Spain_Roman	I8343	Girona, Empuries, necropolis Centre de Visitants	647-676 calCE (1355±15 BP, PSUAMS-8223)	Yes	Yes	Yes	No	Olalde et al., 2019
Spain_Roman	I8474	Girona, Empuries, necropolis Centre de Visitants	100-200 CE	Yes	Yes	Yes	No	Olalde et al., 2019
Spain_Roman	I8475	Girona, Empuries, necropolis Centre de Visitants	100-200 CE	Yes	Yes	Yes	No	Olalde et al., 2019
Spain_Visigoth_north	I12030	Girona, Pla de l'Horta	416-700 CE	Yes	Yes	Yes	Yes	Olalde et al., 2019
Spain_Visigoth_north	I12031	Girona, Pla de l'Horta	416-700 CE	Yes	Yes	Yes	Yes	Olalde et al., 2019
Spain_Visigoth_north	I12032	Girona, Pla de l'Horta	416-700 CE	Yes	Yes	Yes	Yes	Olalde et al., 2019
Spain_Visigoth_north	I12033	Girona, Pla de l'Horta	416-700 CE	Yes	Yes	Yes	Yes	Olalde et al., 2019
Spain_Visigoth_north	I12034	Girona, Pla de l'Horta	416-700 CE	Yes	Yes	Yes	Yes	Olalde et al., 2019
Spain_Visigoth_north	I12162	Girona, Pla de l'Horta	416-700 CE	Yes	Yes	Yes	Yes	Olalde et al., 2019
Spain_Visigoth_north	I12163	Girona, Pla de l'Horta	416-700 CE	Yes	Yes	Yes	Yes	Olalde et al., 2019
Spain_Visigoth_north	I3775	Barcelona, Roda de Ter, L'Esquerda	600-700 CE	Yes	Yes	Yes	Yes	Olalde et al., 2019
Spain_Visigoth_north	I3776	Barcelona, Roda de Ter, L'Esquerda	600-700 CE	Yes	Yes	Yes	Yes	Olalde et al., 2019
Spain_Visigoth_north	I3777	Barcelona, Roda de Ter, L'Esquerda	600-700 CE	Yes	Yes	Yes	Yes	Olalde et al., 2019
Spain_Visigoth_north	I3778	Barcelona, Roda de Ter, L'Esquerda	600-700 CE	Yes	Yes	Yes	Yes	Olalde et al., 2019
Spain_Visigoth_north	I3866	Barcelona, Roda de Ter, L'Esquerda	600-700 CE	Yes	Yes	Yes	Yes	Olalde et al., 2019
Spain_Visigoth_south	I3574	Granada, Montefrío, El Castillón	400-600 CE	Yes	Yes	Yes	No	Olalde et al., 2019
Spain_Visigoth_south	I3575	Granada, Montefrío, El Castillón	400-600 CE	Yes	Yes	Yes	No	Olalde et al., 2019
Spain_Visigoth_south	I3576	Granada, Montefrío, El Castillón	421-542 calCE (1595±25 BP, PSUAMS-2117)	Yes	Yes	Yes	No	Olalde et al., 2019
Spain_Visigoth_south	I3577	Granada, Montefrío, El Castillón	400-600 CE	Yes	Yes	Yes	No	Olalde et al., 2019
Spain_Visigoth_south	I3578	Granada, Montefrío, El Castillón	400-600 CE	Yes	Yes	Yes	No	Olalde et al., 2019
Spain_Visigoth_south	I3579	Granada, Montefrío, El Castillón	400-600 CE	Yes	Yes	Yes	No	Olalde et al., 2019
Spain_Visigoth_south	I3581	Granada, Montefrío, El Castillón	400-600 CE	Yes	Yes	Yes	No	Olalde et al., 2019
Spain_Visigoth_south	I3582	Granada, Montefrío, El Castillón	400-600 CE	Yes	Yes	Yes	No	Olalde et al., 2019
Spain_Visigoth_south	I3583	Granada, Montefrío, El Castillón	400-600 CE	Yes	Yes	Yes	No	Olalde et al., 2019
Spain_Visigoth_south	I3585	Granada, Ventas de Zafarraya	675-876 calCE (1250±25 BP, PSUAMS-2074)	Yes	Yes	Yes	No	Olalde et al., 2019
Indigenous peoples of the Canary Islands	CAN.001	El Hierro, Punta Azul	691 BP	No	No	No	Yes	Serrano et al., 2023
Indigenous peoples of the Canary Islands	CAN.002	El Hierro, Punta Azul	520 BP	No	No	No	Yes	Serrano et al., 2023
Indigenous peoples of the Canary Islands	CAN.003	El Hierro, Punta Azul	756 BP	No	No	No	Yes	Serrano et al., 2023
Indigenous peoples of the Canary Islands	CAN.004	El Hierro, Punta Azul	633 BP	No	No	No	Yes	Serrano et al., 2023
Indigenous peoples of the Canary Islands	CAN.005	Fuerteventura	690 BP	No	No	No	Yes	Serrano et al., 2023
Indigenous peoples of the Canary Islands	CAN.006	Fuerteventura, El Huriamen	911 BP	No	No	No	Yes	Serrano et al., 2023
Indigenous peoples of the Canary Islands	CAN.008	Gran Canaria, El Agujero	565 BP	No	No	No	Yes	Serrano et al., 2023
Indigenous peoples of the Canary Islands	CAN.009	Gran Canaria, El Hormiguero	750 BP	No	No	No	Yes	Serrano et al., 2023
Indigenous peoples of the Canary Islands	CAN.010	Gran Canaria, El Hormiguero	1650 BP	No	No	No	Yes	Serrano et al., 2023
Indigenous peoples of the Canary Islands	CAN.012	Gran Canaria, El Hormiguero	834 BP	No	No	No	Yes	Serrano et al., 2023
Indigenous peoples of the Canary Islands	CAN.013	Gran Canaria, Guayadeque	1218 BP	No	No	No	Yes	Serrano et al., 2023
Indigenous peoples of the Canary Islands	CAN.014	Gran Canaria, Guayadeque	1720 BP	No	No	No	Yes	Serrano et al., 2023
Indigenous peoples of the Canary Islands	CAN.017	Gran Canaria, Guayadeque	1640 BP	No	No	No	Yes	Serrano et al., 2023
Indigenous peoples of the Canary Islands	CAN.018	Gran Canaria, Guayadeque	1540 BP	No	No	No	Yes	Serrano et al., 2023
Indigenous peoples of the Canary Islands	CAN.019	Gran Canaria, La Fortaleza	1496 BP	No	No	No	Yes	Serrano et al., 2023
Indigenous peoples of the Canary Islands	CAN.020	Gran Canaria, Cuermeja	610 BP	No	No	No	Yes	Serrano et al., 2023
Indigenous peoples of the Canary Islands	CAN.022	Gran Canaria, Lomo Galeón	829 BP	No	No	No	Yes	Serrano et al., 2023
Indigenous peoples of the Canary Islands	CAN.023	Gran Canaria, Lomo Galeón	783 BP	No	No	No	Yes	Serrano et al., 2023
Indigenous peoples of the Canary Islands	CAN.024	Gran Canaria, Lomo Galeón	719 BP	No	No	No	Yes	Serrano et al., 2023
Indigenous peoples of the Canary Islands	CAN.025	Gran Canaria, Puente de la Calzada	589 BP	No	No	No	Yes	Serrano et al., 2023
Indigenous peoples of the Canary Islands	CAN.026	Gran Canaria, Puente de la Calzada	690 BP	No	No	No	Yes	Serrano et al., 2023
Indigenous peoples of the Canary Islands	CAN.027	La Gomera, Antoncojo	1132 BP	No	No	No	Yes	Serrano et al., 2023
Indigenous peoples of the Canary Islands	CAN.028	La Gomera, Barranco Majona	508 BP	No	No	No	Yes	Serrano et al., 2023
Indigenous peoples of the Canary Islands	CAN.030	La Gomera, Barranco Majona	638 BP	No	No	No	Yes	Serrano et al., 2023
Indigenous peoples of the Canary Islands	CAN.031	La Gomera, Gerián	848 BP	No	No	No	Yes	Serrano et al., 2023
Indigenous peoples of the Canary Islands	CAN.034	La Palma, Huerto de los Morales	1325 BP	No	No	No	Yes	Serrano et al., 2023
Indigenous peoples of the Canary Islands	CAN.035	La Palma, Los Pasitos	854 BP	No	No	No	Yes	Serrano et al., 2023
Indigenous peoples of the Canary Islands	CAN.036	La Palma, Salto Casimiro	891 BP	No	No	No	Yes	Serrano et al., 2023
Indigenous peoples of the Canary Islands	CAN.038	Lanzarote, Montaña Mina	845 BP	No	No	No	Yes	Serrano et al., 2023
Indigenous peoples of the Canary Islands	CAN.039	Tenerife, Angostura	512 BP	No	No	No	Yes	Serrano et al., 2023
Indigenous peoples of the Canary Islands	CAN.040	Tenerife, Angostura	680 BP	No	No	No	Yes	Serrano et al., 2023
Indigenous peoples of the Canary Islands	CAN.041	Tenerife, Arenas	740 BP	No	No	No	Yes	Serrano et al., 2023
Indigenous peoples of the Canary Islands	CAN.042	Tenerife, Cascajo	525 BP	No	No	No	Yes	Serrano et al., 2023
Indigenous peoples of the Canary Islands	CAN.043	Tenerife, El Capricho	540 BP	No	No	No	Yes	Serrano et al., 2023
Indigenous peoples of the Canary Islands	CAN.046	Tenerife, El Portillo	580 BP	No	No	No	Yes	Serrano et al., 2023
Indigenous peoples of the Canary Islands	CAN.048	Tenerife, Salitre	950 BP	No	No	No	Yes	Serrano et al., 2023

## Sheet: Table S10
pop	East Asia	Africa	Western Asia/Caucasus	European	North Africa	Individual
Adygei	0.065656	1e-05	0.700458	0.233867	1e-05	HGDP01385.DG
Adygei	0.044184	1e-05	0.766372	0.189424	1e-05	HGDP01386.DG		component	East Asia		Africa		Western Asia/Caucasus		Europe		North Africa
Adygei	0.074191	1e-05	0.690472	0.235317	1e-05	HGDP01397.DG		Population	mean	95% CI SE	mean	95% CI SE	mean	95% CI SE	mean	95% CI SE	mean	95% CI SE
Adygei	0.03964	1e-05	0.741432	0.218908	1e-05	HGDP01399.DG		Gobas all individuals	9.44211e-05	0.000165465	0.001529	0.00297724	0.0388766	0.0213155	0.874262	0.0348487	0.0852384	0.0230079
Adygei	0.058722	1e-05	0.752763	0.188495	1e-05	HGDP01401.DG		Gobas Phase I	1e-05	0	1e-05	0	0.0279776	0.0250584	0.888676	0.043856	0.0833268	0.034461
Adygei	0.045802	1e-05	0.687433	0.266745	1e-05	HGDP01402.DG		Gobas Phase II	0.000239143	0.00044912	0.004133	0.00808108	0.0575607	0.0370454	0.849552	0.0567905	0.0885154	0.0238185
Adygei	0.033027	1e-05	0.732827	0.234127	1e-05	HGDP01403.DG		France Iron Age	0.00199147	0.00219866	0.000728471	0.0014082	0.0688592	0.0307722	0.924048	0.0297815	0.00437324	0.0059344
Adygei	0.084936	1.2e-05	0.688717	0.226324	1e-05	HGDP01381.HO		Spain_Iron Age	0.00093112	0.00136119	0.00017684	0.000327006	0.002639	0.00281197	0.958155	0.0128823	0.0380981	0.0136019
Adygei	0.077518	1e-05	0.699201	0.223261	1e-05	NA13626.HO		Spain Roman	1e-05	0	1.05625e-05	1.1025e-06	0.156992	0.0863745	0.671227	0.105975	0.17176	0.0631658
Adygei	0.057012	1e-05	0.75302	0.189949	1e-05	Shap-225.HO		Spain Visigoth north	0.009077	0.00583422	0.00272967	0.00532948	0.0961597	0.0378949	0.870425	0.0332669	0.0216089	0.0232024
Albanian	1e-05	1e-05	0.378986	0.620984	1e-05	S_Albanian-1.DG		Spain Visigoth south	1e-05	0	1e-05	0	0.0925595	0.0267712	0.61711	0.0604909	0.29031	0.0495037
Albanian	1e-05	1e-05	0.423474	0.576496	1e-05	ALB191.HO		Spain Carolingian	1e-05	0	1e-05	0	0.0760108	0.0715551	0.881924	0.0776629	0.0420454	0.0230424
Albanian	1e-05	1e-05	0.471816	0.528154	1e-05	ALB202.HO		Spain Medieval	0.00130033	0.00252866	1e-05	0	0.161518	0.0531457	0.744582	0.0321503	0.0925908	0.0305953
Albanian	1e-05	1e-05	0.391837	0.608133	1e-05	ALB212.HO		Spain Islamic	0.00124707	0.00164268	0.0225856	0.0423923	0.139556	0.0361937	0.597241	0.0744367	0.23937	0.036304
Albanian	0.001417	1e-05	0.446881	0.551682	1e-05	ALB213.HO		Spain Late Islamic	0.0042118	0.00412568	0.0453658	0.0839708	0.179201	0.0571192	0.480397	0.0680986	0.290825	0.0306199
Albanian	1e-05	1e-05	0.500623	0.499347	1e-05	ALB220.HO		Assyrian	0.0018678	0.0028556	1e-05	0	0.99385	0.00633959	0.004262	0.00574884	1e-05	0
Albanian	1e-05	1e-05	0.446705	0.553265	1e-05	ALB230.HO		Adygei	0.0580688	0.0107931	1.02e-05	3.92e-07	0.72127	0.0192123	0.220642	0.0155841	1e-05	0
Algerian	1e-05	1e-05	1e-05	1e-05	0.99996	Algerian43A13.HO		Albanian	0.000211	0.00039396	1e-05	0	0.437189	0.0317771	0.56258	0.0318187	1e-05	0
Algerian	0.001692	0.086125	0.216833	0.103421	0.591929	Algerian43A21.HO		Algerian	0.00160014	0.00179065	0.0123121	0.0241122	0.0457614	0.0627572	0.0388537	0.0394767	0.901473	0.117635
Algerian	0.00636	1e-05	1e-05	1e-05	0.99361	Algerian43A22.HO		Armenian	0.0021569	0.00298651	1e-05	0	0.955159	0.0244955	0.0426639	0.0232629	1e-05	0
Algerian	1e-05	1e-05	1e-05	0.047442	0.952528	Algerian43A23.HO		Basque	1e-05	0	1e-05	0	0.0466543	0.0218635	0.952565	0.0212195	0.0007612	0.00147235
Algerian	1e-05	1e-05	1e-05	1e-05	0.99996	Algerian43A24.HO		BedouinA	0.0031035	0.00194873	0.0247265	0.0186543	0.67673	0.0300014	1e-05	0	0.29543	0.0225733
Algerian	0.003109	1e-05	1e-05	1e-05	0.996861	Algerian43A32.HO		Bulgarian	0.0044936	0.00347623	1e-05	0	0.367316	0.020496	0.628171	0.0209772	1e-05	0
Algerian	1e-05	1e-05	0.103447	0.121073	0.77546	Algerian43A34.HO		Chechen	0.039339	0.00644261	1e-05	0	0.773979	0.0613233	0.186662	0.0587418	1e-05	0
Armenian	1e-05	1e-05	0.921468	0.078502	1e-05	armenia86.HO		Croatian	0.0048985	0.00457824	1e-05	0	0.231155	0.0172456	0.763927	0.0186086	1e-05	0
Armenian	0.004575	1e-05	0.990946	0.004459	1e-05	armenia91.HO		Cypriot	1e-05	0	1e-05	0	0.799062	0.0446628	0.152305	0.0492272	0.0486125	0.0196752
Armenian	0.01522	1e-05	0.897095	0.087665	1e-05	armenia102.HO		Druze	1e-05	0	1e-05	0	0.87431	0.0278609	0.031214	0.0165131	0.0944558	0.0190579
Armenian	0.001703	1e-05	0.911249	0.087029	1e-05	armenia106.HO		Egyptian	0.0003851	0.000735196	0.0694776	0.0157146	0.574847	0.0183574	1e-05	0	0.35528	0.0319735
Armenian	1e-05	1e-05	0.977878	0.022092	1e-05	armenia139.HO		Finnish	0.0696922	0.014546	1e-05	0	1.01111e-05	2.17778e-07	0.930278	0.0145458	1e-05	0
Armenian	1e-05	1e-05	0.983872	0.016098	1e-05	armenia162.HO		French	1e-05	0	1e-05	0	0.145674	0.0244758	0.853325	0.0236609	0.0009806	0.00190238
Armenian	1e-05	1e-05	0.9262	0.07377	1e-05	armenia176.HO		Georgian	0.001725	0.00232201	1.02e-05	3.92e-07	0.948213	0.0213982	0.0500414	0.0204674	1e-05	0
Armenian	1e-05	1e-05	0.942966	0.057004	1e-05	armenia191.HO		Greek	0.0002001	0.000372596	1e-05	0	0.567609	0.100092	0.428896	0.102562	0.0032843	0.00641763
Armenian	1e-05	1e-05	0.99996	1e-05	1e-05	armenia279.HO		Han	0.999959	9.44513e-07	1.02e-05	3.92e-07	1.01e-05	1.96e-07	1.05e-05	6.69467e-07	1e-05	0
Armenian	1.1e-05	1e-05	0.999959	1e-05	1e-05	armenia293.HO		Hungarian	0.0145097	0.00612747	1e-05	0	0.197558	0.0254756	0.787912	0.0224416	1e-05	0
Assyrian	1e-05	1e-05	0.99996	1e-05	1e-05	Assyrian152.HO		Iranian	0.0574779	0.00930546	0.0021938	0.00428025	0.901235	0.032839	0.0390827	0.0261692	1e-05	0
Assyrian	1e-05	1e-05	0.973646	0.026324	1e-05	Assyrian153.HO		Italian	0.000285071	0.00053914	1e-05	0	0.452399	0.0459555	0.530586	0.0572612	0.0167195	0.012977
Assyrian	1e-05	1e-05	0.99996	1e-05	1e-05	Assyrian155.HO		Japanese	0.99996	0	1e-05	0	1e-05	0	1e-05	0	1e-05	0
Assyrian	1e-05	1e-05	0.99996	1e-05	1e-05	Assyrian159.HO		Jordanian	0.0080524	0.00574569	0.0170525	0.0104719	0.760626	0.0235179	0.0072731	0.00917038	0.206996	0.0238992
Assyrian	0.014446	1e-05	0.985524	1e-05	1e-05	Assyrian160.HO		Lebanese	0.0120999	0.0153881	0.0120722	0.0114422	0.799839	0.05156	0.0302945	0.0208662	0.145694	0.051228
Assyrian	1e-05	1e-05	0.99996	1e-05	1e-05	Assyrian161.HO		Libyan	0.0017216	0.00335474	0.0381896	0.0113538	0.382585	0.0413314	1e-05	0	0.577494	0.0488199
Assyrian	1e-05	1e-05	0.99996	1e-05	1e-05	Assyrian162.HO		Lithuanian	0.0105021	0.00556736	1e-05	0	1e-05	0	0.989468	0.00556736	1e-05	0
Assyrian	0.004152	1e-05	0.979612	0.016216	1e-05	Assyrian163.HO		Mandenka	1e-05	0	0.99996	0	1e-05	0	1e-05	0	1e-05	0
Assyrian	1e-05	1e-05	0.99996	1e-05	1e-05	Assyrian164.HO		Moroccan	0.0001343	0.000162962	0.0724478	0.0435485	0.12882	0.0501817	0.0375324	0.0165633	0.761066	0.0787459
Assyrian	1e-05	1e-05	0.99996	1e-05	1e-05	Assyrian165.HO		Mozabite	0.0002006	0.000373576	0.0110474	0.014473	0.004437	0.00867692	0.0143239	0.0161821	0.969991	0.0347672
Basque	1e-05	1e-05	1e-05	0.99996	1e-05	HGDP01360.DG		Norwegian	0.0126531	0.00539703	1e-05	0	0.0303829	0.0175174	0.956944	0.0172751	1e-05	0
Basque	1e-05	1e-05	0.10908	0.89089	1e-05	HGDP01364.DG		Palestinian	0.0007845	0.00101429	0.0125106	0.00637793	0.762392	0.0122045	0.0062538	0.00772044	0.218059	0.0175553
Basque	1e-05	1e-05	0.059356	0.940614	1e-05	HGDP01365.DG		Romanian	0.0123713	0.00399623	1e-05	0	0.298934	0.0253829	0.688674	0.0227545	1e-05	0
Basque	1e-05	1e-05	0.039202	0.960768	1e-05	HGDP01366.DG		Russian	0.094153	0.00734399	1e-05	0	0.0169316	0.012303	0.888895	0.0115924	1e-05	0
Basque	1e-05	1e-05	0.084325	0.915645	1e-05	HGDP01368.DG		Saharawi	1e-05	0	1e-05	0	1e-05	0	1e-05	0	0.99996	0
Basque	1e-05	1e-05	0.019431	0.980539	1e-05	HGDP01376.DG		Sardinian	1e-05	0	1e-05	0	0.280399	0.0245934	0.635968	0.0210863	0.0836137	0.0091549
Basque	1e-05	1e-05	0.065375	0.934595	1e-05	BAS27.HO		Saudi	1e-05	0	1.075e-05	1.47e-06	0.704502	0.0494163	0.003841	0.00750876	0.291637	0.0541718
Basque	1e-05	1e-05	0.055282	0.944688	1e-05	BAS28.HO		Spanish	0.0002041	0.000379566	1e-05	0	0.190852	0.0207533	0.750112	0.0225854	0.0588224	0.0232095
Basque	1e-05	1e-05	1e-05	0.992448	0.007522	BAS30.HO		Syrian	0.0116366	0.00646164	0.0307286	0.016531	0.79324	0.0488489	0.0292204	0.0253034	0.135175	0.0454103
Basque	1e-05	1e-05	0.034472	0.965498	1e-05	BAS33.HO		Tunisian	0.00165737	0.00322886	0.0528291	0.0196918	0.265913	0.0349208	0.0395718	0.0219085	0.640029	0.0380603
BedouinA	1e-05	0.088182	0.584508	1e-05	0.327289	HGDP00611.DG		Turkish	0.0672078	0.0341036	1e-05	0	0.789873	0.0667189	0.135843	0.0350493	0.00706582	0.0138294
BedouinA	0.001744	0.030228	0.724597	1e-05	0.243421	HGDP00613.DG		Yemeni	0.0133025	0.00903977	0.0982805	0.0811449	0.619	0.0780461	1e-05	0	0.269406	0.0416213
BedouinA	1e-05	0.008295	0.67714	1e-05	0.314546	HGDP00619.DG		Yoruba	1e-05	0	0.99996	0	1e-05	0	1e-05	0	1e-05	0
BedouinA	1e-05	0.062008	0.625214	1e-05	0.312758	HGDP00620.DG
BedouinA	0.005154	1e-05	0.677938	1e-05	0.316888	HGDP00625.DG
BedouinA	0.006287	1e-05	0.662984	1e-05	0.330709	HGDP00626.DG
BedouinA	0.00489	0.027088	0.722331	1e-05	0.245681	HGDP00628.DG
BedouinA	1e-05	0.030465	0.663306	1e-05	0.306209	HGDP00629.DG
BedouinA	0.004365	1e-05	0.680636	1e-05	0.314979	HGDP00647.DG
BedouinA	0.008555	0.000969	0.748642	1e-05	0.241823	HGDP00654.DG
Bulgarian	1e-05	1e-05	0.386435	0.613535	1e-05	S_Bulgarian-2.DG
Bulgarian	0.010446	1e-05	0.379912	0.609622	1e-05	BulgarianA1.HO
Bulgarian	0.006531	1e-05	0.323087	0.670361	1e-05	BulgarianA4.HO
Bulgarian	1e-05	1e-05	0.340428	0.659542	1e-05	BulgarianB1.HO
Bulgarian	0.012638	1e-05	0.404934	0.582408	1e-05	BulgarianB4.HO
Bulgarian	1e-05	1e-05	0.393533	0.606437	1e-05	BulgarianC1.HO
Bulgarian	0.0023	1e-05	0.348389	0.649291	1e-05	BulgarianE2.HO
Bulgarian	0.012971	1e-05	0.353235	0.633774	1e-05	BulgarianF1.HO
Bulgarian	1e-05	1e-05	0.327202	0.672768	1e-05	BulgarianF2.HO
Bulgarian	1e-05	1e-05	0.416001	0.583969	1e-05	BulgarianH2.HO
Chechen	0.0324	1e-05	0.95215	0.01543	1e-05	S_Chechen-1.DG
Chechen	0.047309	1e-05	0.71851	0.23416	1e-05	ch3.HO
Chechen	0.054127	1e-05	0.731557	0.214296	1e-05	ch16.HO
Chechen	0.054703	1e-05	0.694451	0.250826	1e-05	ch21.HO
Chechen	0.026837	1e-05	0.717494	0.255649	1e-05	ch31.HO
Chechen	0.030637	1e-05	0.962473	0.00687	1e-05	ch113.HO
Chechen	0.045644	1e-05	0.740613	0.213722	1e-05	ch126.HO
Chechen	0.031208	1e-05	0.707883	0.260888	1e-05	ch174.HO
Chechen	0.039439	1e-05	0.743221	0.21732	1e-05	ch179.HO
Chechen	0.031086	1e-05	0.771435	0.19746	1e-05	ch193.HO
Croatian	0.00474	1e-05	0.237961	0.75728	1e-05	CRO31.HO
Croatian	1e-05	1e-05	0.222744	0.777226	1e-05	CRO41.HO
Croatian	0.01061	1e-05	0.173642	0.815728	1e-05	CRO47.HO
Croatian	0.00165	1e-05	0.260185	0.738145	1e-05	CRO48.HO
Croatian	0.009513	1e-05	0.214083	0.776384	1e-05	CRO53.HO
Croatian	0.022422	1e-05	0.276623	0.700936	1e-05	CRO66.HO
Croatian	1e-05	1e-05	0.243713	0.756257	1e-05	CRO93.HO
Croatian	1e-05	1e-05	0.227331	0.772639	1e-05	CRO103.HO
Croatian	1e-05	1e-05	0.219142	0.780828	1e-05	CRO107.HO
Croatian	1e-05	1e-05	0.236123	0.763847	1e-05	CRO153.HO
Cypriot	1e-05	1e-05	0.813527	0.158454	0.027999	CYP2.HO
Cypriot	1e-05	1e-05	0.853882	0.146088	1e-05	CYP5.HO
Cypriot	1e-05	1e-05	0.775302	0.166214	0.058464	CYP19.HO
Cypriot	1e-05	1e-05	0.869617	0.030967	0.099396	Cyprus2AJ19.HO
Cypriot	1e-05	1e-05	0.68805	0.264401	0.047529	Cyprus13AJ19.HO
Cypriot	1e-05	1e-05	0.859779	0.084773	0.055428	Cyprus21AJ19.HO
Cypriot	1e-05	1e-05	0.733404	0.208531	0.058045	Cyprus22AJ19.HO
Cypriot	1e-05	1e-05	0.798938	0.159013	0.042029	Cyprus24AJ19.HO
Druze	1e-05	1e-05	0.870464	0.050907	0.078609	HGDP00557.DG
Druze	1e-05	1e-05	0.967643	0.001422	0.030915	HGDP00560.DG
Druze	1e-05	1e-05	0.89356	1e-05	0.10641	HGDP00563.DG
Druze	1e-05	1e-05	0.851341	0.038909	0.10973	HGDP00566.DG
Druze	1e-05	1e-05	0.863699	0.044109	0.092172	HGDP00569.DG
Druze	1e-05	1e-05	0.879925	0.007954	0.112101	HGDP00577.DG
Druze	1e-05	1e-05	0.782869	0.077875	0.139236	HGDP00586.DG
Druze	1e-05	1e-05	0.880852	0.053544	0.065584	HGDP00591.DG
Druze	1e-05	1e-05	0.87786	0.03256	0.08956	HGDP00597.DG
Druze	1e-05	1e-05	0.874889	0.00485	0.120241	HGDP00598.DG
Egyptian	1e-05	0.114804	0.602218	1e-05	0.282958	Egypt3.HO
Egyptian	1e-05	0.05555	0.594648	1e-05	0.349782	Egypt5AQ172.HO
Egyptian	1e-05	0.024814	0.501305	1e-05	0.473861	Egypt7.HO
Egyptian	1e-05	0.052802	0.575005	1e-05	0.372173	Egypt7AQ172.HO
Egyptian	1e-05	0.088535	0.571791	1e-05	0.339654	Egypt8AT113.HO
Egyptian	1e-05	0.064574	0.560547	1e-05	0.37486	Egypt9AQ172.HO
Egyptian	1e-05	0.088479	0.595998	1e-05	0.315503	Egypt9AQ177.HO
Egyptian	1e-05	0.086277	0.597274	1e-05	0.316429	Egypt12.HO
Egyptian	1e-05	0.055393	0.565326	1e-05	0.379261	Egypt12AQ172.HO
Egyptian	0.003761	0.063548	0.584362	1e-05	0.348319	Egypt22TD21.HO
Finnish	0.042023	1e-05	1.1e-05	0.957945	1e-05	S_Finnish-1.DG
Finnish	0.051293	1e-05	1e-05	0.948677	1e-05	S_Finnish-2.DG
Finnish	0.090654	1e-05	1e-05	0.909316	1e-05	HG00171.HO
Finnish	0.079809	1e-05	1e-05	0.920161	1e-05	HG00173.HO
Finnish	0.043585	1e-05	1e-05	0.956385	1e-05	HG00174.HO
Finnish	0.09402	1e-05	1e-05	0.90595	1e-05	HG00182.HO
Finnish	0.096328	1e-05	1e-05	0.903642	1e-05	HG00183.HO
Finnish	0.052756	1e-05	1e-05	0.947214	1e-05	HG00190.HO
Finnish	0.076762	1e-05	1e-05	0.923208	1e-05	HG00266.HO
France Iron Age	0.012122	1e-05	0.141426	0.846432	1e-05	COL11.SG
France Iron Age	1e-05	1e-05	1e-05	0.99996	1e-05	COL153A.SG
France Iron Age	1e-05	1e-05	0.132055	0.867915	1e-05	COL153i.SG
France Iron Age	1e-05	1e-05	0.179758	0.820212	1e-05	ERS86.SG
France Iron Age	1e-05	1e-05	0.121574	0.878396	1e-05	ERS88.SG
France Iron Age	0.014645	1e-05	0.065231	0.920104	1e-05	ERS1164.SG
France Iron Age	1e-05	1e-05	1e-05	0.99996	1e-05	PECH5.SG
France Iron Age	1e-05	1e-05	1e-05	0.99996	1e-05	PECH8.SG
France Iron Age	1e-05	1e-05	0.111558	0.888412	1e-05	PEY53.SG
France Iron Age	0.006948	1e-05	1e-05	0.993022	1e-05	PEY163.SG
France Iron Age	1e-05	1e-05	0.148653	0.851317	1e-05	PT2.SG
France Iron Age	1e-05	1e-05	0.124288	0.875682	1e-05	I13620
France Iron Age	1e-05	0.012224	0.082133	0.905623	1e-05	I13621
France Iron Age	1e-05	1e-05	0.038605	0.930029	0.031345	I13623
France Iron Age	1e-05	1e-05	0.025266	0.974704	1e-05	I19916
France Iron Age	1e-05	1e-05	1e-05	0.95712	0.04285	I19917
France Iron Age	1e-05	1e-05	1e-05	0.99996	1e-05	I19918
French	1e-05	1e-05	0.191133	0.808837	1e-05	HGDP00526.DG
French	1e-05	1e-05	0.148492	0.851478	1e-05	HGDP00528.DG
French	1e-05	1e-05	0.116126	0.883844	1e-05	HGDP00533.DG
French	1e-05	1e-05	0.155577	0.844393	1e-05	HGDP00534.DG
French	1e-05	1e-05	0.202566	0.797404	1e-05	HGDP00536.DG
French	1e-05	1e-05	0.173908	0.826062	1e-05	HGDP00539.DG
French	1e-05	1e-05	0.168338	0.831632	1e-05	SouthFrench1112.HO
French	1e-05	1e-05	0.093975	0.896288	0.009716	SouthFrench3068.HO
French	1e-05	1e-05	0.112796	0.887174	1e-05	SouthFrench3951.HO
French	1e-05	1e-05	0.09383	0.90614	1e-05	SouthFrench4018.HO
Georgian	1e-05	1e-05	0.911701	0.088269	1e-05	mg22.HO
Georgian	1e-05	1e-05	0.979059	0.020911	1e-05	mg23.HO
Georgian	0.004455	1e-05	0.957117	0.038408	1e-05	mg27.HO
Georgian	1e-05	1.2e-05	0.918221	0.081747	1e-05	mg31.HO
Georgian	1e-05	1e-05	0.942393	0.057577	1e-05	mg34.HO
Georgian	1e-05	1e-05	0.987076	0.012894	1e-05	mg40.HO
Georgian	0.011619	1e-05	0.898621	0.08974	1e-05	mg43.HO
Georgian	0.001106	1e-05	0.963317	0.035557	1e-05	mg47.HO
Georgian	1e-05	1e-05	0.924669	0.075301	1e-05	mg49.HO
Georgian	1e-05	1e-05	0.99996	1e-05	1e-05	mg62.HO
Greek	1e-05	1e-05	0.44105	0.55892	1e-05	GREEKGRALPOP3.HO
Greek	1e-05	1e-05	0.436583	0.563387	1e-05	GREEKGRALPOP8.HO
Greek	1e-05	1e-05	0.501676	0.498294	1e-05	GREEKGRALPOP12.HO
Greek	1e-05	1e-05	0.481515	0.518455	1e-05	GREEKGRALPOP14.HO
Greek	1e-05	1e-05	0.495403	0.504567	1e-05	GREEKGRALPOP16.HO
Greek	1e-05	1e-05	0.538242	0.461728	1e-05	NA17372.HO
Greek	1e-05	1e-05	0.9536	0.04637	1e-05	NA17374.HO
Greek	0.001911	1e-05	0.611755	0.386313	1e-05	NA17375.HO
Greek	1e-05	1e-05	0.729515	0.237712	0.032753	NA17376.HO
Greek	1e-05	1e-05	0.486756	0.513214	1e-05	NA17377.HO
Han	0.99996	1e-05	1e-05	1e-05	1e-05	HGDP00774.DG
Han	0.99996	1e-05	1e-05	1e-05	1e-05	HGDP00781.DG
Han	0.99996	1e-05	1e-05	1e-05	1e-05	HGDP00783.DG
Han	0.999957	1e-05	1e-05	1.3e-05	1e-05	HGDP00785.DG
Han	0.99996	1e-05	1e-05	1e-05	1e-05	HGDP00819.DG
Han	0.99996	1e-05	1e-05	1e-05	1e-05	HGDP00822.DG
Han	0.999958	1.2e-05	1e-05	1e-05	1e-05	HGDP01288.DG
Han	0.999956	1e-05	1.1e-05	1.2e-05	1e-05	HGDP01291.DG
Han	0.99996	1e-05	1e-05	1e-05	1e-05	HGDP01294.DG
Han	0.99996	1e-05	1e-05	1e-05	1e-05	HGDP01295.DG
Hungarian	0.018583	1e-05	0.174799	0.806597	1e-05	HungarianC5.HO
Hungarian	0.001692	1e-05	0.272886	0.725402	1e-05	HungarianD1.HO
Hungarian	0.016521	1e-05	0.192822	0.790637	1e-05	HungarianE5.HO
Hungarian	0.02117	1e-05	0.175562	0.803249	1e-05	hungary2.HO
Hungarian	0.005094	1e-05	0.243483	0.751403	1e-05	hungary3.HO
Hungarian	0.00785	1e-05	0.203773	0.788357	1e-05	hungary6.HO
Hungarian	0.036438	1e-05	0.177338	0.786204	1e-05	hungary15.HO
Hungarian	0.010404	1e-05	0.143754	0.845822	1e-05	hungary20.HO
Hungarian	0.01669	1e-05	0.156549	0.826741	1e-05	NA15203.HO
Hungarian	0.010655	1e-05	0.234613	0.754712	1e-05	NA15204.HO
Iranian	0.067229	1e-05	0.873196	0.059555	1e-05	iran2.HO
Iranian	0.049883	1e-05	0.950087	1e-05	1e-05	iran3.HO
Iranian	0.058025	1e-05	0.897921	0.044034	1e-05	iran11.HO
Iranian	0.069647	1e-05	0.796863	0.13347	1e-05	iran14.HO
Iranian	0.066466	1e-05	0.88675	0.046764	1e-05	iran16.HO
Iranian	0.061109	0.021848	0.85588	0.061153	1e-05	iran17.HO
Iranian	0.056381	1e-05	0.897861	0.045737	1e-05	iran19.HO
Iranian	0.075627	1e-05	0.924343	1e-05	1e-05	iran20.HO
Iranian	0.022739	1e-05	0.977231	1e-05	1e-05	PV012.HO
Iranian	0.047673	1e-05	0.952222	8.4e-05	1e-05	PV024.HO
Italian	1e-05	1e-05	0.33526	0.66471	1e-05	HGDP01153.DG
Italian	1e-05	1e-05	0.348866	0.651104	1e-05	HGDP01157.DG
Italian	1e-05	1e-05	0.445965	0.554005	1e-05	HGDP01162.DG
Italian	1e-05	1e-05	0.426569	0.554498	0.018912	HGDP01163.DG
Italian	1e-05	1e-05	0.425715	0.574255	1e-05	HGDP01166.DG
Italian	0.003861	1e-05	0.456625	0.537886	0.001617	HGDP01167.DG
Italian	1e-05	1e-05	0.449552	0.550418	1e-05	HGDP01168.DG
Italian	1e-05	1e-05	0.473681	0.526289	1e-05	HGDP01169.DG
Italian	1e-05	1e-05	0.382955	0.617015	1e-05	HGDP01172.DG
Italian	1e-05	1e-05	0.325595	0.674375	1e-05	HGDP01147.HO
Italian	1e-05	1e-05	0.577434	0.37501	0.047536	BEL57.HO
Italian	1e-05	1e-05	0.590011	0.350906	0.059063	ITS4.HO
Italian	1e-05	1e-05	0.554211	0.398394	0.047375	ITS5.HO
Italian	1e-05	1e-05	0.541144	0.399345	0.05949	ITS7.HO
Japanese	0.99996	1e-05	1e-05	1e-05	1e-05	HGDP00749.DG
Japanese	0.99996	1e-05	1e-05	1e-05	1e-05	HGDP00752.DG
Japanese	0.99996	1e-05	1e-05	1e-05	1e-05	HGDP00757.DG
Japanese	0.99996	1e-05	1e-05	1e-05	1e-05	HGDP00759.DG
Japanese	0.99996	1e-05	1e-05	1e-05	1e-05	HGDP00769.DG
Japanese	0.99996	1e-05	1e-05	1e-05	1e-05	HGDP00773.DG
Japanese	0.99996	1e-05	1e-05	1e-05	1e-05	HGDP00790.DG
Japanese	0.99996	1e-05	1e-05	1e-05	1e-05	HGDP00828.DG
Japanese	0.99996	1e-05	1e-05	1e-05	1e-05	HGDP00763.HO
Japanese	0.99996	1e-05	1e-05	1e-05	1e-05	HGDP00768.HO
Jordanian	1e-05	1e-05	0.811815	1e-05	0.188155	S_Jordanian-3.DG
Jordanian	1e-05	0.043918	0.733079	1e-05	0.222983	Jordan62.HO
Jordanian	1e-05	1e-05	0.81421	1e-05	0.18576	Jordan214.HO
Jordanian	0.012834	0.023377	0.705619	0.033657	0.224513	Jordan307.HO
Jordanian	0.008149	0.035501	0.734198	1e-05	0.222141	Jordan384.HO
Jordanian	1e-05	0.01422	0.779771	0.000222	0.205776	Jordan445.HO
Jordanian	0.024381	0.034141	0.785776	0.036916	0.118785	Jordan503.HO
Jordanian	0.006802	1e-05	0.743692	0.001876	0.24762	Jordan543.HO
Jordanian	0.005526	0.019328	0.77578	1e-05	0.199356	Jordan603.HO
Jordanian	0.022792	1e-05	0.722316	1e-05	0.254873	Jordan646.HO
Lebanese	1e-05	1e-05	0.948185	0.007095	0.044699	Lebanon1.HO
Lebanese	0.00214	1e-05	0.827534	0.002773	0.167542	Lebanon2.HO
Lebanese	1e-05	1e-05	0.809231	0.049754	0.140996	Lebanon3.HO
Lebanese	1e-05	0.037745	0.738627	1e-05	0.223608	Lebanon4.HO
Lebanese	1e-05	0.036409	0.690637	1e-05	0.272935	Lebanon5.HO
Lebanese	0.055762	0.005125	0.786606	0.062997	0.089509	Lebanon6.HO
Lebanese	1e-05	0.017259	0.803543	0.06308	0.116108	Lebanon7.HO
Lebanese	0.038847	1e-05	0.794349	0.056637	0.110157	Lebanon8.HO
Libyan	1e-05	0.018695	0.344452	1e-05	0.636833	LIB7.HO
Libyan	0.008568	0.033712	0.322798	1e-05	0.634912	LIB13.HO
Libyan	1e-05	0.051962	0.416256	1e-05	0.531762	LIB18.HO
Libyan	1e-05	0.047119	0.432976	1e-05	0.519884	LIB27.HO
Libyan	1e-05	0.03946	0.396442	1e-05	0.564078	LIB30.HO
Lithuanian	0.016784	1e-05	1e-05	0.983186	1e-05	lithuania1.HO
Lithuanian	1e-05	1e-05	1e-05	0.99996	1e-05	lithuania2.HO
Lithuanian	1e-05	1e-05	1e-05	0.99996	1e-05	lithuania3.HO
Lithuanian	0.023732	1e-05	1e-05	0.976238	1e-05	lithuania8.HO
Lithuanian	0.01275	1e-05	1e-05	0.98722	1e-05	lithuania9.HO
Lithuanian	0.017748	1e-05	1e-05	0.982222	1e-05	lithuania10.HO
Lithuanian	0.008169	1e-05	1e-05	0.991801	1e-05	LithuanianA1.HO
Lithuanian	1e-05	1e-05	1e-05	0.99996	1e-05	LithuanianD1.HO
Lithuanian	0.020214	1e-05	1e-05	0.979756	1e-05	LithuanianE2.HO
Lithuanian	0.005594	1e-05	1e-05	0.994376	1e-05	LithuanianF1.HO
Mandenka	1e-05	0.99996	1e-05	1e-05	1e-05	A_Mandenka-4.DG
Mandenka	1e-05	0.99996	1e-05	1e-05	1e-05	HGDP00904.DG
Mandenka	1e-05	0.99996	1e-05	1e-05	1e-05	HGDP00905.DG
Mandenka	1e-05	0.99996	1e-05	1e-05	1e-05	HGDP00906.DG
Mandenka	1e-05	0.99996	1e-05	1e-05	1e-05	HGDP00908.DG
Mandenka	1e-05	0.99996	1e-05	1e-05	1e-05	HGDP00909.DG
Mandenka	1e-05	0.99996	1e-05	1e-05	1e-05	HGDP00912.DG
Mandenka	1e-05	0.99996	1e-05	1e-05	1e-05	HGDP00915.DG
Mandenka	1e-05	0.99996	1e-05	1e-05	1e-05	HGDP01199.DG
Mandenka	1e-05	0.99996	1e-05	1e-05	1e-05	HGDP01200.DG
Moroccan	1e-05	0.047727	0.154085	0.050606	0.747571	MCA7.HO
Moroccan	1e-05	0.065214	0.114605	0.061877	0.758294	MCA8.HO
Moroccan	1e-05	1e-05	1e-05	0.04877	0.9512	MCA9.HO
Moroccan	0.000677	7.3e-05	0.181746	1e-05	0.817494	MCA14.HO
Moroccan	1e-05	0.053277	0.191443	0.025643	0.729628	MCA16.HO
Moroccan	1e-05	0.19444	0.083166	0.060581	0.661803	MCA19.HO
Moroccan	1e-05	0.034672	1e-05	1e-05	0.965298	MCA24.HO
Moroccan	1e-05	0.036828	0.150616	0.078167	0.734379	MCA37.HO
Moroccan	1e-05	0.193453	0.249245	0.018703	0.538589	MCA38.HO
Moroccan	0.000586	0.098784	0.163273	0.030957	0.7064	MCA39.HO
Mozabite	1e-05	1e-05	1e-05	1e-05	0.99996	HGDP01253.DG
Mozabite	0.001916	0.050972	0.04428	0.083147	0.819684	HGDP01259.DG
Mozabite	1e-05	1e-05	1e-05	0.013487	0.986483	HGDP01262.DG
Mozabite	1e-05	0.059411	1e-05	1e-05	0.940559	HGDP01274.DG
Mozabite	1e-05	1e-05	1e-05	0.025271	0.974699	HGDP01275.DG
Mozabite	1e-05	1e-05	1e-05	1e-05	0.99996	HGDP01276.DG
Mozabite	1e-05	1.6e-05	1e-05	1e-05	0.999954	HGDP01277.DG
Mozabite	1e-05	1.5e-05	1e-05	1e-05	0.999955	HGDP01279.DG
Mozabite	1e-05	1e-05	1e-05	1e-05	0.99996	HGDP01280.DG
Mozabite	1e-05	1e-05	1e-05	0.021274	0.978696	HGDP01282.DG
Norwegian	0.018533	1e-05	1e-05	0.981437	1e-05	S_Norwegian-1.DG
Norwegian	0.015247	1e-05	0.05762	0.927113	1e-05	NOR101.HO
Norwegian	0.010229	1e-05	0.087618	0.902133	1e-05	NOR106.HO
Norwegian	0.015415	1e-05	0.012046	0.972519	1e-05	NOR107.HO
Norwegian	0.01072	1e-05	0.03615	0.95311	1e-05	NOR108.HO
Norwegian	1e-05	1e-05	0.019237	0.980733	1e-05	NOR109.HO
Norwegian	0.003497	1e-05	0.050536	0.945947	1e-05	NOR111.HO
Norwegian	0.004499	1e-05	1e-05	0.995471	1e-05	NOR126.HO
Norwegian	0.019319	1e-05	0.030863	0.949798	1e-05	NOR146.HO
Norwegian	0.029062	1e-05	0.009739	0.961178	1e-05	NOR148.HO
Palestinian	1e-05	0.007042	0.794026	1e-05	0.198912	HGDP00675.DG
Palestinian	1e-05	1e-05	0.756476	1e-05	0.243494	HGDP00676.DG
Palestinian	1e-05	0.011718	0.751541	0.028725	0.208006	HGDP00688.DG
Palestinian	0.00365	0.030585	0.759156	0.030891	0.175719	HGDP00722.DG
Palestinian	0.004115	0.008641	0.783706	1e-05	0.203529	HGDP00725.DG
Palestinian	1e-05	0.028766	0.784852	1e-05	0.186362	HGDP00729.DG
Palestinian	1e-05	0.01405	0.733011	1e-05	0.252919	HGDP00734.DG
Palestinian	1e-05	0.011308	0.753377	1e-05	0.235295	HGDP00736.DG
Palestinian	1e-05	1e-05	0.742104	1e-05	0.257866	HGDP00737.DG
Palestinian	1e-05	0.012976	0.765675	0.002852	0.218487	HGDP00740.DG
Romanian	0.023878	1e-05	0.216458	0.759644	1e-05	A306.HO
Romanian	0.008422	1e-05	0.299574	0.691984	1e-05	A325.HO
Romanian	0.004109	1e-05	0.319031	0.676839	1e-05	A343.HO
Romanian	0.014574	1e-05	0.270916	0.71449	1e-05	A362.HO
Romanian	0.015201	1e-05	0.248849	0.73593	1e-05	A374.HO
Romanian	0.014006	1e-05	0.330034	0.65594	1e-05	G408.HO
Romanian	0.013166	1e-05	0.334909	0.651905	1e-05	G421.HO
Romanian	0.006126	1e-05	0.328395	0.665458	1e-05	G428.HO
Romanian	0.004954	1e-05	0.336822	0.658205	1e-05	G429.HO
Romanian	0.019277	1e-05	0.304355	0.676348	1e-05	G434.HO
Russian	0.079775	1e-05	0.045971	0.874234	1e-05	HGDP00880.DG
Russian	0.095859	1e-05	1e-05	0.904111	1e-05	HGDP00886.DG
Russian	0.075587	1e-05	0.024361	0.900032	1e-05	HGDP00888.DG
Russian	0.095097	1e-05	1e-05	0.904873	1e-05	HGDP00890.DG
Russian	0.105372	1e-05	0.029119	0.865488	1e-05	HGDP00894.DG
Russian	0.094351	1e-05	0.049599	0.856031	1e-05	HGDP00896.DG
Russian	0.095586	1e-05	0.000274	0.904119	1e-05	HGDP00897.DG
Russian	0.117831	1e-05	1e-05	0.882139	1e-05	HGDP00898.DG
Russian	0.091419	1e-05	0.019952	0.88861	1e-05	HGDP00902.DG
Russian	0.090653	1e-05	1e-05	0.909317	1e-05	HGDP00903.DG
Saharawi	1e-05	1e-05	1e-05	1e-05	0.99996	S_Saharawi-1.DG
Saharawi	1e-05	1e-05	1e-05	1e-05	0.99996	S_Saharawi-2.DG
Saharawi	1e-05	1e-05	1e-05	1e-05	0.99996	SAH9.HO
Saharawi	1e-05	1e-05	1e-05	1e-05	0.99996	SAH18.HO
Saharawi	1e-05	1e-05	1e-05	1e-05	0.99996	SAH21.HO
Saharawi	1e-05	1e-05	1e-05	1e-05	0.99996	SAH24.HO
Saharawi	1e-05	1e-05	1e-05	1e-05	0.99996	SAH27.HO
Saharawi	1e-05	1e-05	1e-05	1e-05	0.99996	SAH34.HO
Sardinian	1e-05	1e-05	0.226295	0.671207	0.102478	HGDP00670.DG
Sardinian	1e-05	1e-05	0.251389	0.663976	0.084615	HGDP00671.DG
Sardinian	1e-05	1e-05	0.322319	0.59455	0.083111	HGDP01067.DG
Sardinian	1e-05	1e-05	0.347572	0.583459	0.068949	HGDP01068.DG
Sardinian	1e-05	1e-05	0.279196	0.632056	0.088728	HGDP01070.DG
Sardinian	1e-05	1e-05	0.248986	0.637592	0.113403	HGDP01071.DG
Sardinian	1e-05	1e-05	0.327307	0.597054	0.075619	HGDP01072.DG
Sardinian	1e-05	1e-05	0.279095	0.640815	0.080071	HGDP01073.DG
Sardinian	1e-05	1e-05	0.270456	0.661883	0.067641	HGDP01078.DG
Sardinian	1e-05	1e-05	0.251374	0.677084	0.071522	HGDP01079.DG
Saudi	1e-05	1e-05	0.652299	1e-05	0.347671	saudi1403.HO
Saudi	1e-05	1e-05	0.675343	1e-05	0.324627	saudi1424.HO
Saudi	1e-05	1e-05	0.654402	1e-05	0.345568	saudi1434.HO
Saudi	1e-05	1e-05	0.629968	1e-05	0.370002	SaudiA1.HO
Saudi	1e-05	1e-05	0.669349	1e-05	0.330621	SaudiA5.HO
Saudi	1e-05	1.6e-05	0.737718	1e-05	0.262246	SaudiA6.HO
Saudi	1e-05	1e-05	0.808239	0.030658	0.161083	SaudiA7.HO
Saudi	1e-05	1e-05	0.808695	1e-05	0.191275	SaudiA9.HO
Spain Carolingian	1e-05	1e-05	1e-05	0.99996	1e-05	I7672
Spain Carolingian	1e-05	1e-05	0.193745	0.768203	0.038032	I7673
Spain Carolingian	1e-05	1e-05	1e-05	0.929588	0.070382	I7674
Spain Carolingian	1e-05	1e-05	0.111249	0.834564	0.054166	I7675
Spain Carolingian	1e-05	1e-05	0.07504	0.877304	0.047637	I7676
Spain Iron Age	1e-05	1e-05	1e-05	0.929527	0.070443	I12171
Spain Iron Age	1e-05	1e-05	0.007071	0.92921	0.0637	I3320
Spain Iron Age	1e-05	1e-05	1e-05	0.939576	0.060394	I3321
Spain Iron Age	1e-05	1e-05	1e-05	0.947633	0.052337	I3322
Spain Iron Age	1e-05	1e-05	1e-05	0.956476	0.043494	I3323
Spain Iron Age	1e-05	1e-05	1e-05	0.945974	0.053996	I3327
Spain Iron Age	1e-05	1e-05	0.030761	0.969209	1e-05	I3496
Spain Iron Age	1e-05	1e-05	1e-05	0.942925	0.057045	I4556
Spain Iron Age	1e-05	1e-05	1e-05	0.965944	0.034026	I12410
Spain Iron Age	1e-05	1e-05	1e-05	0.9239	0.07607	I12640
Spain Iron Age	1e-05	1e-05	1e-05	0.99996	1e-05	I12641
Spain Iron Age	1e-05	1e-05	1e-05	0.890703	0.109267	I12877
Spain Iron Age	1e-05	1e-05	1e-05	0.96816	0.03181	I12878
Spain Iron Age	1e-05	1e-05	0.010596	0.965696	0.023688	I12879
Spain Iron Age	1e-05	1e-05	1e-05	0.99996	1e-05	I19722
Spain Iron Age	1e-05	1e-05	1e-05	0.981756	0.018214	I3758
Spain Iron Age	1e-05	1e-05	1e-05	0.996398	0.003572	I3759
Spain Iron Age	0.005808	0.004181	1e-05	0.989515	0.000486	I3757
Spain Iron Age	1e-05	1e-05	1e-05	0.99996	1e-05	I3324
Spain Iron Age	0.000608	1e-05	1e-05	0.999362	1e-05	I3326
Spain Iron Age	1e-05	1e-05	1e-05	0.878286	0.121684	I12561
Spain Islamic	1e-05	1e-05	0.102015	0.702793	0.195172	I12514
Spain Islamic	1e-05	1e-05	0.129374	0.686694	0.183912	I12515
Spain Islamic	1e-05	1e-05	0.145374	0.682021	0.172585	I12516
Spain Islamic	1e-05	1e-05	0.120403	0.559482	0.320094	I12644
Spain Islamic	1e-05	0.013528	0.124983	0.681002	0.180477	I12645
Spain Islamic	1e-05	1e-05	0.135318	0.67988	0.184781	I12647
Spain Islamic	1e-05	1e-05	0.047951	0.812112	0.139917	I12648
Spain Islamic	1e-05	1e-05	0.07827	0.717981	0.20373	I12649
Spain Islamic	1e-05	1e-05	0.139584	0.557	0.303397	I7457
Spain Islamic	1e-05	1e-05	0.209802	0.538457	0.251722	I7500
Spain Islamic	0.004733	0.325126	0.126882	0.210085	0.333175	I7427
Spain Islamic	0.001804	1e-05	0.161791	0.515502	0.320893	I7497
Spain Islamic	0.012049	1e-05	0.204227	0.608078	0.175636	I7498
Spain Islamic	1e-05	1e-05	0.331419	0.400567	0.267994	I7499
Spain Iron Age	1e-05	1e-05	1e-05	0.963279	0.036691	I19987
Spain Iron Age	0.016642	1e-05	1e-05	0.945658	0.03768	I19989
Spain Iron Age	1e-05	1e-05	0.017337	0.982633	1e-05	I19990
Spain Iron Age	1e-05	1e-05	1e-05	0.942175	0.057795	I19991
Spain Medieval	1e-05	1e-05	0.236891	0.7191	0.043989	I10851
Spain Medieval	1.1e-05	1e-05	0.047445	0.801548	0.150986	I10852
Spain Medieval	1e-05	1e-05	0.210016	0.693705	0.09626	I10853
Spain Medieval	1e-05	1e-05	0.169015	0.77353	0.057435	I10892
Spain Medieval	0.007751	1e-05	0.172936	0.721023	0.09828	I10895
Spain Medieval	1e-05	1e-05	0.132802	0.758583	0.108595	I10897
Spain Late Islamic	1e-05	1e-05	0.147997	0.572075	0.279909	I8145
Spain Late Islamic	0.018056	0.000922	0.186855	0.406801	0.387367	I8146
Spain Late Islamic	1e-05	1e-05	0.248144	0.41275	0.339085	I8147
Spain Late Islamic	1e-05	1e-05	0.209189	0.526316	0.264475	I3807
Spain Late Islamic	1e-05	1e-05	0.356403	0.362552	0.281025	I3808
Spain Late Islamic	0.001829	1e-05	0.108037	0.59871	0.291414	I3809
Spain Late Islamic	1e-05	1e-05	0.188009	0.616247	0.195724	I7424
Spain Late Islamic	1e-05	0.022228	0.196465	0.483601	0.297696	I7425
Spain Late Islamic	0.010388	0.430438	1e-05	0.284872	0.274292	I3810
Spain Late Islamic	0.011785	1e-05	0.150904	0.540042	0.297259	I7423
Spain Roman	1e-05	1e-05	0.075759	0.677268	0.246953	I3982
Spain Roman	1e-05	1e-05	0.225002	0.621336	0.153641	I4055
Spain Roman	1e-05	1e-05	1e-05	0.80117	0.1988	I6491
Spain Roman	1e-05	1e-05	0.643691	0.356279	1e-05	I8338
Spain Roman	1e-05	1e-05	0.222542	0.432283	0.345156	I3980
Spain Roman	1e-05	1e-05	0.152488	0.566353	0.28114	I3981
Spain Roman	1e-05	1e-05	0.104006	0.572433	0.323541	I3983
Spain Roman	1e-05	1e-05	0.114938	0.585656	0.299386	I10865
Spain Roman	1e-05	1e-05	0.063669	0.886652	0.049659	I6490
Spain Roman	1e-05	1e-05	0.001939	0.998031	1e-05	I8202
Spain Roman	1e-05	1e-05	0.057251	0.942719	1e-05	I8339
Spain Roman	1e-05	1e-05	1e-05	0.972805	0.027165	I8474
Spain Roman	1e-05	1e-05	0.445894	0.250473	0.303612	I8216
Spain Roman	1e-05	1e-05	0.152878	0.682402	0.1647	I8343
Spain Roman	1e-05	1e-05	0.251789	0.66947	0.07872	I8475
Spain Roman	1e-05	1.9e-05	1e-05	0.724303	0.275657	I10866
Spain Islamic	1e-05	1e-05	0.035946	0.606964	0.35707	MS060.SG
Spain Visigoth north	1e-05	0.03264	0.021864	0.814868	0.130618	I12030
Spain Visigoth north	0.024315	1e-05	0.199654	0.77601	1e-05	I12031
Spain Visigoth north	1e-05	1e-05	0.089614	0.910356	1e-05	I12032
Spain Visigoth north	0.009759	1e-05	1e-05	0.934658	0.055563	I12033
Spain Visigoth north	1e-05	1e-05	0.075468	0.920795	0.003716	I12034
Spain Visigoth north	0.030309	1e-05	0.053398	0.916273	1e-05	I12162
Spain Visigoth north	0.005691	1e-05	0.154142	0.840148	1e-05	I12163
Spain Visigoth north	0.010255	1e-05	0.049303	0.878055	0.062377	I3775
Spain Visigoth north	0.012245	1e-05	0.144901	0.842833	1e-05	I3776
Spain Visigoth north	1e-05	1e-05	0.070469	0.922548	0.006963	I3777
Spain Visigoth north	1e-05	1.6e-05	0.085526	0.914438	1e-05	I3778
Spain Visigoth north	0.0163	1e-05	0.209567	0.774113	1e-05	I3866
Spain Visigoth south	1e-05	1e-05	0.062301	0.741484	0.196195	I3574
Spain Visigoth south	1e-05	1e-05	0.112355	0.526673	0.360952	I3575
Spain Visigoth south	1e-05	1e-05	0.111655	0.598071	0.290254	I3576
Spain Visigoth south	1e-05	1e-05	1e-05	0.689923	0.310047	I3577
Spain Visigoth south	1e-05	1e-05	0.084891	0.501769	0.41332	I3578
Spain Visigoth south	1e-05	1e-05	0.078774	0.727379	0.193827	I3579
Spain Visigoth south	1e-05	1e-05	0.106745	0.582115	0.31112	I3581
Spain Visigoth south	1e-05	1e-05	0.166493	0.541115	0.292372	I3582
Spain Visigoth south	1e-05	1e-05	0.116806	0.522777	0.360398	I3583
Spain Visigoth south	1e-05	1e-05	0.085565	0.739798	0.174617	I3585
Spanish	1e-05	1e-05	0.12743	0.762964	0.109586	HG01528.HO
Spanish	1e-05	1e-05	0.24356	0.7414	0.01502	HG01615.HO
Spanish	0.001947	1e-05	0.172689	0.736839	0.088515	HG01617.HO
Spanish	1e-05	1e-05	0.23558	0.699655	0.064745	HG01619.HO
Spanish	1.4e-05	1e-05	0.196834	0.712335	0.090807	HG01620.HO
Spanish	1e-05	1e-05	0.176012	0.78378	0.040187	HG01678.HO
Spanish	1e-05	1e-05	0.190511	0.808738	0.000732	HG01682.HO
Spanish	1e-05	1e-05	0.199455	0.777196	0.023329	HG01684.HO
Spanish	1e-05	1e-05	0.199237	0.707373	0.09337	HG01699.HO
Spanish	1e-05	1e-05	0.167211	0.770836	0.061933	HG01761.HO
Syrian	1e-05	1e-05	0.805843	0.027876	0.166261	syria4.HO
Syrian	0.013895	0.058324	0.831603	1e-05	0.096168	syria6.HO
Syrian	0.010911	0.040163	0.791032	1e-05	0.157884	syria7.HO
Syrian	1e-05	1e-05	0.925448	0.074522	1e-05	syria361.HO
Syrian	0.022864	0.063153	0.766753	1e-05	0.147221	syria461.HO
Syrian	0.023997	0.03228	0.807249	1e-05	0.136464	syria464.HO
Syrian	0.015806	0.017392	0.725999	0.090261	0.150542	syria485.HO
Syrian	0.0056	0.034497	0.691993	0.041064	0.226846	syria520.HO
Tunisian	1e-05	0.067284	0.256064	0.028582	0.648061	Tunisian20A5.HO
Tunisian	1e-05	0.055426	0.320132	0.043136	0.581296	Tunisian20B4.HO
Tunisian	1e-05	0.038988	0.324902	1e-05	0.63609	Tunisian20C1.HO
Tunisian	1e-05	1e-05	0.205245	0.02864	0.766095	Tunisian20C4.HO
Tunisian	1e-05	0.086673	0.217964	0.083496	0.611857	Tunisian20D1.HO
Tunisian	1e-05	0.086626	0.223641	0.077532	0.61219	Tunisian20D4.HO
Tunisian	0.013189	0.042194	0.255297	0.055168	0.634152	Tunisian20F4.HO
Tunisian	1e-05	0.045432	0.324057	1e-05	0.630491	Tunisian200000.HO
Turkish	0.115922	1e-05	0.720175	0.163883	1e-05	Adana23112.HO
Turkish	0.080676	1e-05	0.729472	0.189831	1e-05	Adana23117.HO
Turkish	0.042116	1e-05	0.741748	0.138501	0.077624	Adana23147.HO
Turkish	0.12569	1e-05	0.659541	0.214749	1e-05	Aydin18419.HO
Turkish	0.157601	1e-05	0.640169	0.20221	1e-05	Aydin18483.HO
Turkish	0.128768	1e-05	0.719891	0.151321	1e-05	Istanbul19708.HO
Turkish	0.035984	1e-05	0.825459	0.138537	1e-05	Kayseri23271.HO
Turkish	0.052499	1e-05	0.843804	0.103677	1e-05	Kayseri24276.HO
Turkish	1e-05	1e-05	0.966228	0.033742	1e-05	Trabzon21173.HO
Turkish	1e-05	1e-05	0.957446	0.042524	1e-05	Trabzon21544.HO
Turkish	1e-05	1e-05	0.884675	0.115295	1e-05	Trabzon21645.HO
Yemeni	0.032057	0.164791	0.597484	1e-05	0.205657	Yemen2.HO
Yemeni	0.008769	0.270066	0.456172	1e-05	0.264982	Yemen3.HO
Yemeni	0.01458	0.078888	0.596209	1e-05	0.310313	Yemen5.HO
Yemeni	0.005676	0.028564	0.749864	1e-05	0.215886	Yemen9.HO
Yemeni	1e-05	1e-05	0.661503	1e-05	0.338467	Yemen10.HO
Yemeni	0.018723	0.047364	0.65277	1e-05	0.281133	Yemenese1529.HO
Yoruba	1e-05	0.99996	1e-05	1e-05	1e-05	HGDP00928.DG
Yoruba	1e-05	0.99996	1e-05	1e-05	1e-05	HGDP00932.DG
Yoruba	1e-05	0.99996	1e-05	1e-05	1e-05	NA18859.HO
Yoruba	1e-05	0.99996	1e-05	1e-05	1e-05	NA18871.HO
Yoruba	1e-05	0.99996	1e-05	1e-05	1e-05	NA19119.HO
Yoruba	1e-05	0.99996	1e-05	1e-05	1e-05	NA19128.HO
Yoruba	1e-05	0.99996	1e-05	1e-05	1e-05	NA19159.HO
Yoruba	1e-05	0.99996	1e-05	1e-05	1e-05	NA19210.HO
Yoruba	1e-05	0.99996	1e-05	1e-05	1e-05	NA19222.HO
Yoruba	1e-05	0.99996	1e-05	1e-05	1e-05	NA19238.HO
Gobas Phase I	1e-05	1e-05	1e-05	0.990251	0.009719	ldo037 (1)
Gobas Phase I	1e-05	1e-05	0.058957	0.845611	0.095412	ldo039 (26)
Gobas Phase II	1e-05	1e-05	0.053902	0.893646	0.052432	ldo040 (41)
Gobas Phase I	1e-05	1e-05	1e-05	0.950365	0.049605	ldo042 (32)
Gobas Phase I	1e-05	1e-05	1e-05	0.940066	0.059904	ldo043 (38)
Gobas Phase II	0.001614	0.028871	0.093308	0.742426	0.133781	ldo045 (7B)
Gobas Phase II	1e-05	1e-05	1e-05	0.942712	0.057258	ldo049 (43)
Gobas Phase I	1e-05	1e-05	0.030766	0.736471	0.232743	ldo050 (37)
Gobas Phase I	1e-05	1e-05	0.018393	0.885678	0.095909	ldo052 (46)
Gobas Phase II	1e-05	1e-05	0.109536	0.80961	0.080834	ldo055 (11)
Gobas Phase I	1e-05	1e-05	1e-05	0.882667	0.117303	ldo058 (33)
Gobas Phase II	1e-05	1e-05	0.02889	0.84776	0.12333	ldo059 (17)
Gobas Phase I	1e-05	1e-05	1e-05	0.960639	0.039331	ldo060 (34)
Gobas Phase II	1e-05	1e-05	0.117269	0.77954	0.103171	ldo241_46 (29)
Gobas Phase II	1e-05	1e-05	1e-05	0.931168	0.068802	ldo254 (14)
Gobas Phase I	1e-05	1e-05	0.003497	0.9244	0.072084	ldo257 (23)
Gobas Phase I	1e-05	1e-05	1e-05	0.931906	0.068064	ldo261 (31)
Gobas Phase I	1e-05	1e-05	0.135425	0.846274	0.018282	ldo264 (42)
Gobas Phase I	1e-05	1e-05	0.088633	0.769781	0.141566	ldo267_054 (47)

[truncated: 2 more sheets: Table S11, Table S12]
